# Supplementary material for: Variation in behaviour of native prey mediates the impact of an invasive species on plankton communities
Source: PeerJ. 2024 Dec 12;12:e18608. doi: 10.7717/peerj.18608 (PMC11646421; doi:10.7717/peerj.18608)
Supplement: Supplemental Information 3 — This data was used to determine the proportion of hypolimnetic Daphnia for each mesocosm in week 0 and 3. [file peerj-12-18608-s003.csv]

Origin	Dispersal	Bythotrephes	Week	Mesocosm	SampleDate	Layer	D.pulex/pulicaria	D.ambigua	D.parvula	D.mendotae	D.catabwa	D.dubia	E.tubicen	E.longispina	B.freyi/liederi	E.coregoni	C.scutifer	Copepodid	Nauplii	C.lacustris	C.sphericus	Diacyclops thomasi	L.minutus	L.ashlandi	Microcyclops rubellus	S.vetulus	Acanthocyclops vernalis	Scapheloberis mucronata	skistodiaptomus oregonensis	Mesocyclops edax	Diaphanosoma brachyurum	Sida crystallina	Epischura lacustris	Rotifers	P.pediculus	Chaoborus	Holopedium gibberum	Bythotrephes
Low	Low	N	3	40	29-07-2014	Epi	0	0.0607492936	0	0.1214985873	0	0	0.66824223	0.2429971745	1.3364844599	0	0.1214985873	0.9112394045	1.822478809	0	0.0303746468	0	0	0	0	0	0	0	0.0303746468	0	0.0303746468	0.0303746468	0	0	0	0	0.0303746468	0
Low	Low	N	3	40	29-07-2014	Meta	0	0	0	0	0	0	0.2126225277	0.0607492936	0.4556197023	0	0	0.7897408172	0.3948704086	0	0	0	0	0	0	0	0	0	0.0607492936	0	0	0	0	0	0	0	0.0607492936	0
Low	Low	N	3	40	29-07-2014	Hypo	0	0	0	0	0	0	0.0303746468	0	0	0	0	1.5187323408	0.1822478809	0	0	0	0	0	0	0	0	0	0	0	0	0	0	0	0	0	0	0
Mix	Mix	Y	3	39	29-07-2014	Epi	0	0.0607492936	0	0.334121115	0.66824223	0	0.5467436427	0.5771182895	0.0607492936	0	0	0.8504901109	1.3668591068	0	0.1214985873	0	0.0303746468	0	0	0	0	0	0	0.3644957618	0	0	0	0	0	0	0	0
Mix	Mix	Y	3	39	29-07-2014	Meta	0	0	0	0.0303746468	0.1518732341	0	0	0	0	0	0.0303746468	0.6378675832	0.0911239405	0	0.0303746468	0	0	0	0	0	0	0	0.0911239405	0	0	0	0	0	0	0	0	0
Mix	Mix	Y	3	39	29-07-2014	Hypo	0	0	0	0	0.0911239405	0	0	0.0303746468	0	0	0.0303746468	1.0327379918	0.1822478809	0	0.0303746468	0.1822478809	0	0	0	0	0	0	0	0.0303746468	0	0	0	0	0	0	0	0
High	High	Y	3	38	29-07-2014	Epi	0	0.2126225277	0	0.0607492936	0.5163689959	0	0.2126225277	0.1214985873	0.334121115	0	0.1214985873	0.5163689959	3.7360815585	0	0	0.0303746468	0	0	0	0	0	0	0	0.4252450554	0	0	0	0	0	0	0.0911239405	0
High	High	Y	3	38	29-07-2014	Meta	0	0	0	0.1214985873	0	0	0	0.0303746468	0.0911239405	0	0.0303746468	0.4252450554	0.7593661704	0	0.0303746468	0.0303746468	0	0	0	0	0	0	1.0327379918	0	0	0	0	0	0	0	0	0
High	High	Y	3	38	29-07-2014	Hypo	0	0	0	0.0303746468	0	0	0	0	0	0	0.0303746468	0.3644957618	0.1518732341	0	0	0	0	0	0	0	0	0	0	0	0	0	0	0	0	0	0	0
High	High	N	3	37	29-07-2014	Epi	0	0.0303746468	0	0.2429971745	2.9159660944	0	0.6074929363	0	0.2126225277	0	0.1214985873	0.6378675832	2.3692224517	0	0	0	0	0	0	0	0	0	0	0.334121115	0	0	0	0	0	0	0.0303746468	0
High	High	N	3	37	29-07-2014	Meta	0	0	0	0	0.0303746468	0	0	0	0	0	0	0.1214985873	0.6986168768	0	0	0	0	0	0	0	0	0	0.3037464682	0	0	0	0	0	0	0	0.0303746468	0
High	High	N	3	37	29-07-2014	Hypo	0	0	0	0	0	0	0	0	0	0	0	0	0.4252450554	0	0	0	0	0	0	0	0	0	0.0303746468	0	0	0	0	0	0	0	0	0
High	Low	N	3	36	29-07-2014	Epi	0	0.0303746468	0	0.66824223	5.8926814825	0	1.5491069877	0.2429971745	0	0.0303746468	0.1822478809	0.9719886981	8.1707799937	0	0.0303746468	0	0	0	0	0	0	0	0	0.4859943491	0.0303746468	0	0	0	0	0	0	0
High	Low	N	3	36	29-07-2014	Meta	0	0	0	0	0.0607492936	0	0	0	0	0	0	0.0303746468	0.1518732341	0	0	0	0	0	0	0	0	0	0.1518732341	0	0	0	0	0	0	0	0.0303746468	0
High	Low	N	3	36	29-07-2014	Hypo	0	0	0	0	0.0607492936	0	0	0	0	0	0	0.5163689959	0.1518732341	0	0	0	0	0	0	0	0	0	0.0607492936	0	0	0	0	0	0	0	0.0303746468	0
High	Low	Y	3	35	29-07-2014	Epi	0	0.0303746468	0	0.1822478809	1.3364844599	0	0.1822478809	0.1518732341	0.1518732341	0	0.0911239405	0.7897408172	1.2453605195	0	0	0	0	0	0	0	0	0	0	0.4859943491	0	0	0	0	0	0	0	0
High	Low	Y	3	35	29-07-2014	Meta	0	0	0	0.0303746468	0	0	0	0	0	0	0	0.2126225277	0.6378675832	0	0	0	0	0	0	0	0	0	0.0607492936	0	0	0	0	0	0	0	0	0
High	Low	Y	3	35	29-07-2014	Hypo	0	0	0	0	0	0	0	0	0	0	0	0.3644957618	0.334121115	0	0	0	0	0	0	0	0	0	0	0	0	0	0	0	0	0	0	0
Mix	Mix	N	3	34	29-07-2014	Epi	0	0.2733718214	0	0.3037464682	1.2149858727	0	0.3948704086	0.6074929363	0.0911239405	0	0.1214985873	0.334121115	1.6706055749	0	0.0607492936	0	0	0	0	0	0	0	0	0.3644957618	0	0	0	0	0	0	0	0
Mix	Mix	N	3	34	29-07-2014	Meta	0	0	0	0.1518732341	0.2733718214	0	0.0303746468	0.0303746468	0	0	0	0.3948704086	0.9416140513	0	0	0	0	0	0	0	0	0	0.6986168768	0.0607492936	0	0	0	0	0	0	0	0
Mix	Mix	N	3	34	29-07-2014	Hypo	0	0	0	0	0.0303746468	0	0	0	0	0	0	0.9416140513	0.1214985873	0	0	0	0	0	0	0	0	0	0	0	0	0	0	0	0	0	0	0
Low	High	Y	3	33	29-07-2014	Epi	0	0.0303746468	0	0	0.0911239405	0	0.0303746468	0.0303746468	0.1518732341	0	0.0607492936	0.1518732341	0	0	0	0	0	0	0	0	0	0	0	0	0	0	0	0	0	0	0	0
Low	High	Y	3	33	29-07-2014	Meta	0	0	0	0	0.0303746468	0	0.0303746468	0	0.0303746468	0	0	0.3037464682	0.1822478809	0	0	0	0	0	0	0	0	0	0.3644957618	0	0	0	0	0	0	0	0	0
Low	High	Y	3	33	29-07-2014	Hypo	0	0	0	0	0	0	0	0	0	0	0	0.3037464682	0	0	0	0	0	0	0	0	0	0	0	0	0	0	0	0	0	0	0	0
Mix	Mix	Y	3	32	29-07-2014	Epi	0	0.4556197023	0	0.4556197023	4.7080702566	0	0.0911239405	0.3644957618	0	0	0	0.2126225277	2.4603463922	0	0.0303746468	0	0	0	0	0	0	0	0	0.3644957618	0	0	0	0	0	0	0	0
Mix	Mix	Y	3	32	29-07-2014	Meta	0	0	0	0	0	0	0	0	0	0	0	0.2126225277	0.2429971745	0	0	0	0	0	0	0	0	0	1.1846112259	0	0	0	0	0	0	0	0	0
Mix	Mix	Y	3	32	29-07-2014	Hypo	0	0	0	0	0.0303746468	0	0	0	0	0	0	0.5771182895	0.0607492936	0	0	0	0	0	0	0	0	0	0	0	0	0	0	0	0	0.0303746468	0	0
Low	Low	N	3	31	29-07-2014	Epi	0	0	0	0.1822478809	0	0	0.1822478809	0.0607492936	5.1940646057	0	0.4252450554	1.3668591068	4.981442078	0	0	0	0	0	0	0	0	0	0	0	0	0	0	0	0	0	0.2733718214	0
Low	Low	N	3	31	29-07-2014	Meta	0	0.0303746468	0	0	0.0303746468	0	0	0	0	0	0	0.5771182895	0.0607492936	0	0	0	0	0	0	0	0	0	0.1518732341	0	0	0	0	0	0	0	0.0607492936	0
Low	Low	N	3	31	29-07-2014	Hypo	0	0.0303746468	0	0	0	0	0	0	0	0	0	0.8201154641	0.0303746468	0	0.0303746468	0	0	0	0	0	0	0	0	0	0	0	0	0	0	0	0.0303746468	0
High	Low	Y	3	30	29-07-2014	Epi	0	0.1214985873	0	0.2126225277	1.002363345	0	0.1214985873	0.3037464682	0.1518732341	0	0.1822478809	0.0303746468	2.2780985113	0	0	0	0	0	0	0	0	0	0	0.7593661704	0	0	0	0	0	0	0	0
High	Low	Y	3	30	29-07-2014	Meta	0	0	0	0.0303746468	0.0303746468	0	0	0	0	0	0	0.2733718214	0.1822478809	0	0	0	0	0	0	0	0	0	0.8808647577	0	0	0	0	0	0	0	0.0303746468	0
High	Low	Y	3	30	29-07-2014	Hypo	0	0	0	0.0607492936	0.0303746468	0	0	0	0.3948704086	0	0	0.3644957618	0.7289915236	0	0	0	0	0	0	0	0	0	0	0	0	0	0	0	0	0	0	0
Low	Low	Y	3	29	29-07-2014	Epi	0	0	0	0.0637867583	0.0425245055	0	0.1275735166	0.0637867583	0.8079656053	0	0.5528185721	0.7654410998	2.4876835743	0	0.0212622528	0.0212622528	0	0	0	0	0	0	0.0637867583	0	0	0	0	0	0	0	0.1275735166	0
Low	Low	Y	3	29	29-07-2014	Meta	0	0	0	0.0911239405	0	0	0	0	0	0	0	0.6074929363	0.0303746468	0	0	0	0	0	0	0	0	0	0.1518732341	0	0	0	0	0	0	0	0	0
Low	Low	Y	3	29	29-07-2014	Hypo	0.0303746468	0	0	0.0303746468	0	0	0	0	0	0	0	0.9112394045	0	0	0	0	0	0	0	0	0	0	0.0303746468	0	0	0	0	0	0	0	0	0
High	High	Y	3	28	29-07-2014	Epi	0	0.0708741759	0	0.0708741759	0.2834967036	0	0.0472494506	0.0944989012	0.0944989012	0	0.1653730771	0.8032406603	8.292278581	0	0	0	0	0	0	0	0	0	0	0.4252450554	0	0	0	0	0	0	0.0472494506	0
High	High	Y	3	28	29-07-2014	Meta	0	0	0	0.0425245055	0	0	0.0212622528	0	0.1063112639	0	0.0212622528	0.3401960443	1.020588133	0	0	0	0	0	0	0	0	0	0.276409286	0	0	0	0	0	0	0	0.0212622528	0
High	High	Y	3	28	29-07-2014	Hypo	0	0	0	0.1518732341	0	0	0	0	0	0	0	0.334121115	0.6986168768	0	0	0	0	0	0	0	0	0	0	0	0	0	0	0	0	0.0303746468	0	0
Low	High	N	3	27	29-07-2014	Epi	0.0303746468	0	0	0.5771182895	0	0	0.5163689959	0.4859943491	3.0070900349	0	0.4556197023	0.5163689959	2.4299717454	0	0.0303746468	0	0.0607492936	0	0	0	0	0	0	0	0.0911239405	0	0	0	0	0	0.0911239405	0
Low	High	N	3	27	29-07-2014	Meta	0	0	0	0	0	0	0	0	0.0303746468	0	0	0.2126225277	0.0911239405	0	0	0	0	0	0	0	0	0	0.2126225277	0	0	0	0	0	0	0	0	0
Low	High	N	3	27	29-07-2014	Hypo	0	0	0	0	0	0	0	0	0	0	0.0303746468	2.0654759835	0.0911239405	0	0	0	0	0	0	0	0	0	0	0	0	0	0	0	0	0	0	0
High	Low	N	3	26	29-07-2014	Epi	0.0911239405	0	0	0.4859943491	2.156599924	0	0.66824223	0.7593661704	0.3644957618	0	0.1518732341	0.66824223	2.3084731581	0	0	0	0	0	0	0	0	0	0	0	0	0	0	0	0	0	0	0
High	Low	N	3	26	29-07-2014	Meta	0	0	0	0	0.0303746468	0	0.0303746468	0.0607492936	0.2429971745	0	0.0303746468	0.1518732341	0.3948704086	0	0	0	0.0303746468	0	0	0	0	0	0.1518732341	0.334121115	0	0	0	0	0	0	0.0303746468	0
High	Low	N	3	26	29-07-2014	Hypo	0	0	0	0	0	0	0	0	0	0	0	0.1518732341	0.3644957618	0	0	0	0	0	0	0	0	0	0	0	0	0	0	0	0	0.0303746468	0	0
High	High	N	3	25	29-07-2014	Epi	0	0.0607492936	0	1.154236579	3.8272054989	0	1.3061098131	0.8808647577	0.5163689959	0	0.1214985873	0.4859943491	3.0982139753	0	0	0	0	0	0	0	0	0	0	1.0934872854	0	0	0	0	0	0	0.1518732341	0
High	High	N	3	25	29-07-2014	Meta	0	0	0	0.0303746468	0.0911239405	0	0	0	0	0	0	0.1822478809	0.1822478809	0	0	0	0	0	0	0	0	0	0.5163689959	0	0	0	0	0	0	0.0303746468	0	0
High	High	N	3	25	29-07-2014	Hypo	0	0.0303746468	0	0	0.0607492936	0	0.0303746468	0	0	0	0	0.3644957618	0.4252450554	0	0	0	0	0	0	0	0	0	0.0911239405	0.0911239405	0	0	0	0	0	0.0303746468	0.0911239405	0
High	Low	Y	3	24	29-07-2014	Epi	0	0	0	0.334121115	2.9159660944	0	0.4556197023	0.5771182895	0.4556197023	0	0.2429971745	0.3037464682	6.2875518911	0	0	0	0.0303746468	0	0	0	0	0	0.0303746468	0.7289915236	0	0	0	0	0	0	0.0607492936	0
High	Low	Y	3	24	29-07-2014	Meta	0	0	0	0.0607492936	0.1518732341	0	0.0303746468	0.0303746468	0.0303746468	0	0	0.1214985873	2.2477238645	0	0	0	0	0	0	0	0	0	0.0303746468	0	0	0	0	0	0	0	0.0303746468	0
High	Low	Y	3	24	29-07-2014	Hypo	0	0	0	0	0.0607492936	0	0	0	0	0	0	0.4252450554	0.6074929363	0	0	0	0	0	0	0	0	0	0.0303746468	0	0	0	0	0	0	0	0	0
Low	High	Y	3	23	29-07-2014	Epi	0	0	0	0.0303746468	0	0	0.0303746468	0	0	0	0	0.5771182895	1.8528534558	0	0	0	0	0	0	0	0	0	0	0	0.0607492936	0	0	0	0	0	0.7289915236	0.0303746468
Low	High	Y	3	23	29-07-2014	Meta	0	0	0	0.0607492936	0	0	0	0	0	0	0	0.1518732341	0.3644957618	0	0	0	0	0	0	0	0	0	0.1214985873	0	0	0	0	0	0	0	0	0
Low	High	Y	3	23	29-07-2014	Hypo	0	0	0	0	0.0607492936	0	0	0	0	0	0	0.9719886981	0.2429971745	0	0	0	0	0	0	0	0	0	0.0303746468	0	0	0	0	0	0	0.0303746468	0	0
High	High	N	3	22	29-07-2014	Epi	0.0303746468	0.1518732341	0	0.2429971745	0.6986168768	0.0303746468	0.3948704086	0.3037464682	0.2733718214	0	0	1.0327379918	1.7009802217	0	0.0303746468	0	0	0	0	0	0	0	0.0303746468	0.8504901109	0	0	0	0	0	0	0.0303746468	0
High	High	N	3	22	29-07-2014	Meta	0	0	0	0.0303746468	0.0607492936	0	0	0.0607492936	0.0911239405	0	0	0.0911239405	0.5467436427	0	0	0	0	0	0	0	0	0	0.1214985873	0	0	0	0	0	0	0	0	0
High	High	N	3	22	29-07-2014	Hypo	0	0	0	0.0303746468	0	0	0	0	0	0	0	0.1214985873	0.0607492936	0	0	0	0	0	0	0	0	0	0.0303746468	0	0	0	0	0	0	0	0	0
Low	Low	Y	3	21	29-07-2014	Epi	0	0	0	0	0	0	0	0	0.0303746468	0	0.2126225277	1.002363345	2.3995970985	0	0	0	0	0	0	0	0	0	0	0	0	0	0	0	0	0	0.1518732341	0
Low	Low	Y	3	21	29-07-2014	Meta	0	0	0	0.0303746468	0.0303746468	0	0	0	0	0	0	0.1518732341	0.2429971745	0	0	0	0	0	0	0	0	0	0.0607492936	0	0	0	0	0	0	0	0	0
Low	Low	Y	3	21	29-07-2014	Hypo	0	0	0	0	0	0	0	0	0	0	0	0.1214985873	0.0303746468	0	0	0	0	0	0	0	0	0	0.0303746468	0	0.0303746468	0	0	0	0	0	0	0
High	Low	N	3	20	29-07-2014	Epi	0	0.1518732341	0	0.334121115	2.1262252772	0	0.1518732341	0.2733718214	0.1518732341	0	0.0303746468	1.002363345	1.4579830472	0	0	0	0	0	0	0	0	0.0303746468	0	0.3037464682	0	0	0	0	0	0	0	0
High	Low	N	3	20	29-07-2014	Meta	0	0	0	0	0.0303746468	0	0	0	0	0	0	0.0911239405	0.1518732341	0	0	0	0	0	0	0	0	0	0.1214985873	0	0	0	0	0	0	0	0.0303746468	0
High	Low	N	3	20	29-07-2014	Hypo	0	0	0	0	0	0	0	0	0	0	0	0.4556197023	0.0911239405	0	0	0	0	0	0	0	0	0	0	0	0	0	0	0	0	0	0	0
Mix	Mix	N	3	19	29-07-2014	Epi	0	0.0303746468	0	0.4556197023	2.4299717454	0	0.3644957618	0.5467436427	0.2733718214	0	0.0607492936	0.8808647577	1.154236579	0	0	0	0	0	0	0	0	0	0	0.3644957618	0	0	0	0	0	0	0	0
Mix	Mix	N	3	19	29-07-2014	Meta	0	0	0	0	0.0911239405	0	0	0	0	0	0	0.1822478809	0	0	0	0.0303746468	0	0	0	0	0	0	0.0911239405	0	0	0	0	0	0	0	0	0
Mix	Mix	N	3	19	29-07-2014	Hypo	0	0	0	0	0.1214985873	0	0	0	0	0	0	0.66824223	0.0911239405	0	0	0	0	0	0	0	0	0	0.0303746468	0	0	0	0	0	0	0	0	0
Mix	Mix	Y	3	18	29-07-2014	Epi	0	0.0911239405	0	0.1214985873	0.9719886981	0	0	0	0.0607492936	0	0.1518732341	0.8201154641	1.3364844599	0	0	0	0	0	0	0	0	0	0	0.1214985873	0	0	0	0	0	0	0	0
Mix	Mix	Y	3	18	29-07-2014	Meta	0	0	0	0.0607492936	0	0	0	0.0303746468	0	0	0	0.334121115	0.3948704086	0	0	0	0	0	0	0	0	0	0.0607492936	0	0	0	0	0	0	0	0	0
Mix	Mix	Y	3	18	29-07-2014	Hypo	0	0.0303746468	0	0	0.0607492936	0	0	0.0303746468	0	0	0	1.7009802217	0.1518732341	0	0	0	0	0	0	0	0	0	0	0	0	0	0	0	0	0	0	0
Low	High	N	3	17	29-07-2014	Epi	0.0303746468	0	0	0.1822478809	0	0	0.0303746468	0.2733718214	0.7593661704	0	0.0303746468	0.5467436427	2.1869745708	0	0.0303746468	0	0	0	0	0	0	0	0	0	0	0	0	0	0	0	0.0303746468	0
Low	High	N	3	17	29-07-2014	Meta	0	0	0	0.0303746468	0	0	0	0	0	0	0	0.1518732341	0	0	0	0	0	0	0	0	0	0	0	0	0	0	0	0	0	0	0.0303746468	0
Low	High	N	3	17	29-07-2014	Hypo	0	0	0	0	0	0	0	0	0	0	0	0.9416140513	0.1214985873	0	0	0	0	0	0	0	0	0	0	0	0	0	0	0	0	0	0	0
Low	High	Y	3	16	29-07-2014	Epi	0	0	0	0.0303746468	0	0	0	0	0.6378675832	0	0.1214985873	0.6378675832	1.9743520431	0	0	0	0	0	0	0	0	0	0.0607492936	0	0.0607492936	0	0	0	0	0	0.1822478809	0
Low	High	Y	3	16	29-07-2014	Meta	0	0	0	0.0303746468	0	0	0	0	0	0	0	0.4556197023	0.0911239405	0	0	0	0	0	0	0	0	0	0	0	0	0	0	0	0	0	0	0
Low	High	Y	3	16	29-07-2014	Hypo	0	0	0	0	0	0	0	0	0	0	0	0.6378675832	0.1518732341	0	0	0.0303746468	0	0	0	0	0	0	0	0	0	0	0	0	0	0	0	0
Low	High	N	3	15	29-07-2014	Epi	0	0.0303746468	0	0.66824223	0	0	0.2429971745	0.1822478809	4.7080702566	0	0.3948704086	0.8201154641	2.0958506304	0	0.1214985873	0	0	0	0	0	0	0	0	0	0	0	0	0	0	0	0.1214985873	0
Low	High	N	3	15	29-07-2014	Meta	0.0911239405	0	0	0.0607492936	0	0	0	0	0.1822478809	0	0	0.334121115	0.2126225277	0	0	0	0	0	0	0	0	0	0.0303746468	0	0	0	0	0	0	0	0	0
Low	High	N	3	15	29-07-2014	Hypo	0	0	0	0	0	0	0	0	0	0	0.0303746468	0.6986168768	0.0911239405	0	0	0.0607492936	0	0	0	0	0	0	0	0	0	0	0	0	0	0	0	0
High	High	Y	3	14	29-07-2014	Epi	0	0.1518732341	0	0.3948704086	0.3644957618	0	0.2429971745	0.1518732341	0.0911239405	0	0.0911239405	0.2733718214	1.4579830472	0	0.0303746468	0	0	0	0	0	0	0.0303746468	0	0.6074929363	0	0	0	0	0	0	0	0
High	High	Y	3	14	29-07-2014	Meta	0	0	0	0	0	0	0	0	0	0	0	0.1822478809	0.7289915236	0	0	0	0	0	0	0	0	0	0.1822478809	0	0	0	0	0	0	0	0	0
High	High	Y	3	14	29-07-2014	Hypo	0	0	0	0	0	0	0	0	0	0	0.0303746468	0.3644957618	0.1822478809	0	0	0	0	0	0	0	0	0	0.0303746468	0.0607492936	0	0	0	0	0	0	0	0
High	Low	Y	3	13	29-07-2014	Epi	0	0	0	0.5771182895	2.2173492176	0	0.5467436427	0.334121115	0.2126225277	0	0.1822478809	1.7617295154	9.0516447514	0	0.0303746468	0	0.0607492936	0	0	0	0	0	0	0.3948704086	0	0	0	0	0	0	0	0
High	Low	Y	3	13	29-07-2014	Meta	0	0	0	0	0	0	0	0	0	0	0	0.1822478809	0.1214985873	0	0	0	0	0	0	0	0	0	0	0	0	0	0	0	0	0.0303746468	0.0303746468	0
High	Low	Y	3	13	29-07-2014	Hypo	0	0	0	0	0	0	0	0	0	0	0	0.5163689959	0.1214985873	0	0	0	0	0	0	0	0	0	0.0607492936	0	0	0	0	0	0	0	0	0
High	High	N	3	12	29-07-2014	Epi	0	0.0607492936	0	0.2733718214	3.5538336776	0	0.1214985873	0.3037464682	0.1822478809	0	0.1518732341	0.8201154641	0.3644957618	0	0	0	0	0	0	0	0	0	0	0.4859943491	0	0	0	0	0.0607492936	0	0.0303746468	0
High	High	N	3	12	29-07-2014	Meta	0	0	0	0	0.0607492936	0	0	0	0	0	0	0.0911239405	0.334121115	0	0.0303746468	0	0	0	0	0	0	0	0	0	0	0	0	0	0	0	0.0303746468	0
High	High	N	3	12	29-07-2014	Hypo	0	0	0	0	0.0911239405	0	0	0	0	0	0	0.1518732341	0.2126225277	0	0	0	0	0	0	0	0	0	0	0	0	0	0	0	0	0	0	0.0303746468
Mix	Mix	N	3	11	29-07-2014	Epi	0	0	0	0.0303746468	2.4603463922	0	0.1822478809	0.4556197023	0	0	0	0.2429971745	0.8201154641	0	0	0	0	0	0	0	0	0	0	0.0911239405	0	0	0	0	0	0	0	0
Mix	Mix	N	3	11	29-07-2014	Meta	0	0	0	0	0.0607492936	0	0	0	0	0	0	0.6986168768	0.6074929363	0	0	0	0	0	0	0	0	0	0	0	0	0	0	0	0	0	0	0
Mix	Mix	N	3	11	29-07-2014	Hypo	0	0	0	0	0.1518732341	0	0	0	0	0	0	0.9719886981	0.1214985873	0	0	0	0	0	0	0	0	0	0.0303746468	0	0	0	0	0	0	0	0	0
Low	Low	N	3	10	29-07-2014	Epi	0	0	0	0.334121115	0.0303746468	0	0.3037464682	0.5467436427	2.6729689199	0	0.3037464682	0.9112394045	2.7944675072	0	0.6074929363	0	0.0607492936	0	0	0	0	0	0	0	0	0	0	0	0	0	0.0911239405	0
Low	Low	N	3	10	29-07-2014	Meta	0	0	0	0	0	0	0.0303746468	0	0.0607492936	0	0	0.0911239405	0	0	0	0	0	0	0	0	0	0	0.1822478809	0	0	0	0	0	0	0	0	0
Low	Low	N	3	10	29-07-2014	Hypo	0	0	0	0.0303746468	0	0	0	0	0	0	0	0.2126225277	0.0607492936	0	0	0	0	0	0	0	0	0	0.0607492936	0	0	0	0	0	0	0	0	0
Low	Low	Y	3	9	29-07-2014	Epi	0	0	0	0	0	0	0.1518732341	0.2126225277	1.5491069877	0	0	0.4859943491	1.4276084004	0	0.1214985873	0.0303746468	0	0	0	0	0	0	0	0	0	0	0	0	0	0	0.2126225277	0
Low	Low	Y	3	9	29-07-2014	Meta	0	0	0	0	0	0	0	0	0.1214985873	0	0	0.2126225277	0.0911239405	0	0	0	0	0	0	0	0	0	0	0	0	0	0	0	0	0	0.0607492936	0
Low	Low	Y	3	9	29-07-2014	Hypo	0	0	0	0	0	0	0.0303746468	0	0.0607492936	0	0	0.8504901109	0	0	0	0.0303746468	0	0	0	0	0	0	0	0	0	0	0	0	0	0	0	0
High	High	Y	3	8	29-07-2014	Epi	0	0.0303746468	0	0.2429971745	2.2780985113	0	0.3948704086	0.2126225277	0.0911239405	0	0.1214985873	0.7897408172	1.1846112259	0	0	0	0	0	0	0	0	0	0	0.1822478809	0.0303746468	0	0	0	0	0	0.0303746468	0
High	High	Y	3	8	29-07-2014	Meta	0	0	0	0	0	0	0	0	0	0	0	0.1518732341	0.4556197023	0	0	0.0303746468	0.0607492936	0	0	0	0	0	0	0	0	0	0	0	0	0	0	0
High	High	Y	3	8	29-07-2014	Hypo	0	0	0	0	0	0	0	0	0	0	0	0.2733718214	0.0911239405	0	0	0	0	0	0	0	0	0	0	0	0	0	0	0	0	0.0607492936	0	0
Low	High	N	3	7	29-07-2014	Epi	0	0	0	0	0	0	0	0	0	0	0	0	0	0	0	0	0	0	0	0	0	0	0	0	0	0	0	0	0	0	0	0
Low	High	N	3	7	29-07-2014	Meta	0.0607492936	0	0	0.1518732341	0.3948704086	0	0.1822478809	0.0911239405	4.313199848	0	0.4556197023	0.3037464682	1.8528534558	0	0.2429971745	0.0303746468	0	0	0	0	0	0	0	0	0	0	0	0	0.0303746468	0	0.0911239405	0
Low	High	N	3	7	29-07-2014	Hypo	0.0303746468	0	0	0	0	0	0	0	0	0	0	0.7289915236	0.0911239405	0	0	0.0303746468	0	0	0	0	0	0	0	0	0	0	0	0	0	0	0	0
Mix	Mix	Y	3	6	29-07-2014	Epi	0	0	0	0.1214985873	0.9112394045	0	0.0303746468	0.0607492936	0	0	0	0.7897408172	1.5491069877	0	0	0	0.0303746468	0	0	0	0	0	0	0.1518732341	0	0	0	0	0	0	0	0
Mix	Mix	Y	3	6	29-07-2014	Meta	0	0	0	0	0	0	0	0	0.0911239405	0	0	0	0.0607492936	0	0	0	0	0	0	0	0	0	0	0	0	0	0	0	0	0	0	0
Mix	Mix	Y	3	6	29-07-2014	Hypo	0	0	0	0	0	0	0	0	0	0	0.1518732341	0.7897408172	0.0303746468	0	0	0.0303746468	0	0	0	0	0	0	0	0	0	0	0	0	0	0	0	0
Low	Low	Y	3	5	29-07-2014	Epi	0	0	0	0.0303746468	0	0	0.1518732341	0	2.5514703326	0	0.4556197023	0.3948704086	0.8504901109	0	0.1518732341	0	0	0	0	0	0	0	0	0	0	0	0	0	0	0	0.0911239405	0
Low	Low	Y	3	5	29-07-2014	Meta	0	0	0	0.0911239405	0	0	0	0.0303746468	0	0	0	0.4556197023	0.0303746468	0	0.1214985873	0	0	0	0	0	0	0	0	0	0	0	0	0	0	0	0	0
Low	Low	Y	3	5	29-07-2014	Hypo	0	0	0	0	0.0303746468	0	0	0	0	0	0	0.9719886981	0.0911239405	0	0	0.0607492936	0	0	0	0	0	0	0	0	0	0	0	0	0	0	0	0
Low	High	Y	3	4	29-07-2014	Epi	0	0	0	0	0	0	0	0	0.7897408172	0	0.1822478809	0.7593661704	1.7921041622	0	0	0	0	0	0	0	0	0	0	0	0	0	0	0	0	0	0.0911239405	0
Low	High	Y	3	4	29-07-2014	Meta	0	0	0	0.1214985873	0	0	0	0	0.1214985873	0	0	0.3644957618	0.1214985873	0	0	0	0	0	0	0	0	0	0	0	0	0	0	0	0	0	0	0
Low	High	Y	3	4	29-07-2014	Hypo	0	0	0	0.0303746468	0	0	0	0	0.5771182895	0	0.1518732341	0.9112394045	0.2126225277	0	0	0	0	0	0	0	0	0	0	0	0	0	0	0	0	0	0.0607492936	0
Low	Low	N	3	3	29-07-2014	Epi	0	0	0	0.2429971745	0	0	0.0607492936	0.0911239405	2.824842154	0	0.2429971745	0.6986168768	1.9136027495	0	0.0911239405	0	0	0	0	0	0	0	0	0	0.0303746468	0	0	0	0	0	0.0303746468	0
Low	Low	N	3	3	29-07-2014	Meta	0.0911239405	0	0	0	0	0	0	0	0.1214985873	0	0	0.5467436427	0.0607492936	0	0	0	0	0	0	0	0	0	0	0	0	0	0	0	0	0	0	0
Low	Low	N	3	3	29-07-2014	Hypo	0	0	0	0	0	0	0	0	0	0	0	0.6986168768	0.0303746468	0	0	0	0	0	0	0	0	0	0	0	0	0	0	0	0	0	0	0
High	Low	N	3	2	29-07-2014	Epi	0	0.0911239405	0	0.0607492936	0.7593661704	0	0.1214985873	0.0303746468	0	0	0.0303746468	0.1822478809	1.3668591068	0	0.0607492936	0	0	0	0	0	0	0	0	0.5163689959	0	0	0	0	0	0	0	0
High	Low	N	3	2	29-07-2014	Meta	0	0	0	0	0.0303746468	0	0	0	0	0	0	0.0303746468	0.0303746468	0	0	0	0	0	0	0	0	0	0	0	0	0	0	0	0	0	0.0303746468	0
High	Low	N	3	2	29-07-2014	Hypo	0	0	0	0	0	0	0	0	0	0	0	1.1238619322	0	0	0	0	0	0	0	0	0	0	0	0	0	0	0	0	0	0	0	0
Mix	Mix	N	3	1	29-07-2014	Epi	0	0.0303746468	0	0	0.0607492936	0	0	0	0.0303746468	0	0.4859943491	0.9416140513	3.3715857967	0	0	0	0	0	0	0	0	0	0	0	0	0	0	0	0	0	0.0607492936	0
Mix	Mix	N	3	1	29-07-2014	Meta	0	0	0	0	0	0	0	0	0	0	0.2126225277	0.2429971745	0.4859943491	0	0	0	0	0	0	0	0	0	0	0	0	0	0	0	0	0	0	0
Mix	Mix	N	3	1	29-07-2014	Hypo	0	0	0	0	0.0303746468	0	0	0	0.0303746468	0	0	0	0.0607492936	0	0	0	0	0	0	0	0	0	0	0	0	0	0	0	0	0	0	0
Low	Low	N	0	40	08-07-2014	Epi	0	0	0	0	0.0404995291	0	0	0	0	0	0.0809990582	1.0934872854	0.5264938782	0	0	0	0.3644957618	0	0	0	0	0	0	0	0	0	0	0	0	0	1.6604806927	0
Low	Low	N	0	40	08-07-2014	Meta	0	0	0	0	0	0	0	0	0	0	0	0.8990895458	0.0485994349	0	0	0.0728991524	0.0242997175	0	0	0	0	0	0	0	0	0	0	0	0	0	0	0
Low	Low	N	0	40	08-07-2014	Hypo	0	0	0	0	0.0242997175	0	0	0	0	0	0.0242997175	0.3401960443	0.0971988698	0	0	0.0242997175	0	0	0	0	0	0	0	0	0	0	0	0	0	0	0	0
Mix	Mix	Y	0	39	08-07-2014	Epi	0	0.0809990582	0	0.3644957618	1.0934872854	0	0	0	0.1619981164	0	0.0404995291	2.1464750417	0.6884919945	0	0	0	0.0404995291	0	0	0	0	0	0	1.3364844599	0	0	0	0	0	0	0.8099905818	0
Mix	Mix	Y	0	39	08-07-2014	Meta	0	0	0	0.0242997175	0.267296892	0	0	0	0	0	0.0242997175	1.8953779614	0.1943977396	0	0	0.1214985873	0.0485994349	0	0	0	0	0	0	0.0485994349	0	0	0	0	0	0.0485994349	0.2186974571	0
Mix	Mix	Y	0	39	08-07-2014	Hypo	0	0	0	0	0.0971988698	0	0	0	0	0	0	1.2149858727	0.2429971745	0	0	0.0728991524	0.0485994349	0	0	0	0	0	0	0.0971988698	0	0	0	0	0	0	0	0
High	High	Y	0	38	08-07-2014	Epi	0	0	0	0.0809990582	0.3644957618	0	0.0404995291	0	0.1214985873	0	1.1744863436	2.6729689199	0.7694910527	0	0	0	0.0809990582	0	0	0	0	0	0	0.89098964	0	0	0	0	0	0	0	0
High	High	Y	0	38	08-07-2014	Meta	0	0	0	0	0.0242997175	0	0	0	0	0	0	1.1420867203	0.6317926538	0	0	0.0242997175	0.0242997175	0	0	0	0	0	0	0.267296892	0	0	0	0	0	0	0	0
High	High	Y	0	38	08-07-2014	Hypo	0	0	0	0	0	0	0	0	0	0	0	0.5588935014	0.2186974571	0	0	0.0242997175	0	0	0	0	0	0	0	0	0	0	0	0	0	0	0	0
High	High	N	0	37	08-07-2014	Epi	0	0.0404995291	0	0.0404995291	1.7819792799	0	0.1214985873	0.0809990582	0.1619981164	0	1.1744863436	7.9379077015	1.5389821054	0	0	0	0.6074929363	0	0	0	0	0	0	1.7009802217	0	0	0	0	0	0	0	0
High	High	N	0	37	08-07-2014	Meta	0	0	0	0	0.0485994349	0	0	0	0	0	0.0242997175	0.534593784	0	0	0	0	0	0	0	0	0	0	0	0	0.0242997175	0	0	0	0	0	0.0242997175	0
High	High	N	0	37	08-07-2014	Hypo	0	0.0242997175	0	0	0	0	0	0	0	0	0.0242997175	0.7289915236	0.3644957618	0	0	0	0	0	0	0	0	0	0	0	0	0	0	0	0	0	0.0485994349	0
High	Low	N	0	36	08-07-2014	Epi	0	0.2834967036	0	0.0809990582	1.0124882272	0	0	0	0.0809990582	0	0.3644957618	6.9659190033	1.2554854018	0	0	0	0.1214985873	0	0	0	0	0	0	1.1744863436	0	0	0	0	0	0	0.2024976454	0
High	Low	N	0	36	08-07-2014	Meta	0	0	0	0	0	0	0	0	0	0	0.0242997175	1.5308821996	0.8504901109	0	0	0	0	0	0	0	0	0	0	0.2186974571	0.0242997175	0	0	0	0	0	0.0485994349	0
High	Low	N	0	36	08-07-2014	Hypo	0	0	0	0	0	0	0	0	0	0	0.0242997175	0.534593784	0	0	0	0	0	0	0	0	0	0	0	0	0	0	0	0	0	0	0	0
High	Low	Y	0	35	08-07-2014	Epi	0	0	0	0.2024976454	0.89098964	0	0.0809990582	0	0	0	0.8099905818	3.5639585598	0.5669934072	0	0	0	0.3644957618	0	0	0	0	0	0	0.8099905818	0	0	0	0	0	0	0.0404995291	0
High	Low	Y	0	35	08-07-2014	Meta	0	0	0	0	0.0242997175	0	0	0	0	0	0	0.7532912411	0.6803920887	0	0	0	0	0	0	0	0	0	0	0	0	0	0	0	0	0	0	0
High	Low	Y	0	35	08-07-2014	Hypo	0	0	0	0	0	0	0	0	0	0	0	0.7046918062	0.1457983047	0	0	0	0	0	0	0	0	0	0	0.0485994349	0	0	0	0	0	0	0	0
Mix	Mix	N	0	34	08-07-2014	Epi	0.0809990582	0.0404995291	0	0	1.0529877563	0	0	0	0	0	0.44549482	3.2399623271	0.44549482	0	0	0	0.2834967036	0	0	0	0	0	0	0.9719886981	0	0	0	0	0	0	0.2834967036	0
Mix	Mix	N	0	34	08-07-2014	Meta	0	0	0	0	0.0242997175	0	0	0	0	0	0.0242997175	0.9719886981	0.2186974571	0	0	0.0971988698	0	0	0	0	0	0	0	0	0	0	0	0	0	0.0242997175	0.0242997175	0
Mix	Mix	N	0	34	08-07-2014	Hypo	0	0	0	0	0	0	0	0	0	0	0	0.8747898283	0	0	0	0	0	0	0	0	0	0	0	0	0	0	0	0	0	0	0	0
Low	High	Y	0	33	08-07-2014	Epi	0	0	0	0	0	0	0	0	0	0	0	0.2024976454	0.1214985873	0	0	0	0	0	0	0	0	0	0	0	0	0	0	0	0	0	0	0
Low	High	Y	0	33	08-07-2014	Meta	0	0	0	0	0	0	0	0	0	0	0.0242997175	1.069187568	0.0728991524	0	0	0.2186974571	0	0	0	0	0	0	0	0	0	0	0	0	0	0	0	0
Low	High	Y	0	33	08-07-2014	Hypo	0	0	0	0	0.0242997175	0	0	0	0	0	0.0242997175	3.8636550751	0.267296892	0	0	0.4373949142	0	0	0	0	0	0	0	0	0	0	0	0	0	0	0.0485994349	0
Mix	Mix	Y	0	32	08-07-2014	Epi	0.0404995291	0	0	0.0809990582	1.4984825763	0	0	0	0	0	0.1214985873	2.3489726872	0.3239962327	0	0	0	0.1619981164	0	0	0	0	0	0	0.44549482	0	0	0	0	0	0	0.3239962327	0
Mix	Mix	Y	0	32	08-07-2014	Meta	0	0	0	0	0.0242997175	0	0	0	0	0	0	0.6560923712	0.1700980222	0	0	0.0485994349	0	0	0	0	0	0	0	0.0728991524	0	0	0	0	0	0	0	0
Mix	Mix	Y	0	32	08-07-2014	Hypo	0	0	0	0	0	0	0	0	0	0	0.0242997175	0.4859943491	0.0485994349	0	0	0.0728991524	0	0	0	0	0	0	0	0	0	0	0	0	0	0	0	0
Low	Low	N	0	31	08-07-2014	Epi	0	0	0	0.0404995291	0.0404995291	0	0	0	0	0	0.4049952909	1.2149858727	0.6479924654	0	0	0	0.1619981164	0	0	0	0	0	0	0	0	0	0	0	0	0.0404995291	0.1214985873	0
Low	Low	N	0	31	08-07-2014	Meta	0.0242997175	0	0	0	0	0	0	0	0	0	0	0.5831932189	0.0728991524	0	0	0	0	0	0	0	0	0	0	0	0	0	0	0	0	0	0	0
Low	Low	N	0	31	08-07-2014	Hypo	0	0.0242997175	0	0	0	0	0	0	0	0	0	0.8504901109	0.2429971745	0	0	0.0242997175	0	0	0	0	0	0	0	0	0	0	0	0	0	0	0.0242997175	0
High	Low	Y	0	30	08-07-2014	Epi	0	0	0	0.3239962327	1.7009802217	0	0	0	0.0809990582	0	0.3239962327	6.5204241834	0.4049952909	0	0	0	0.44549482	0	0	0	0	0	0	2.3894722163	0	0	0	0	0	0	0	0
High	Low	Y	0	30	08-07-2014	Meta	0	0	0	0	0.0485994349	0	0	0	0	0	0.0242997175	1.020588133	0.7532912411	0	0	0	0	0	0	0	0	0	0	0.1457983047	0	0	0	0	0	0	0	0
High	Low	Y	0	30	08-07-2014	Hypo	0	0	0	0	0.0242997175	0	0	0	0	0	0	0.5831932189	0.2915966094	0	0	0	0	0	0	0	0	0	0	0.0728991524	0	0	0	0	0	0	0	0
Low	Low	Y	0	29	08-07-2014	Epi	0	0	0	0.0809990582	0	0	0	0	0.0809990582	0	0.2429971745	1.5794816345	0.44549482	0	0	0	0.3644957618	0	0	0	0	0	0	0.0404995291	0	0	0	0	0	0	0.44549482	0
Low	Low	Y	0	29	08-07-2014	Meta	0	0	0	0	0.0242997175	0	0	0	0	0	0.0242997175	0.5102940665	0.3401960443	0	0	0.0242997175	0.0728991524	0	0	0	0	0	0	0.0728991524	0	0	0	0	0	0	0.0728991524	0
Low	Low	Y	0	29	08-07-2014	Hypo	0	0	0	0	0.0242997175	0	0	0	0	0	0	0.7046918062	0.0485994349	0	0	0.0728991524	0	0	0	0	0	0	0	0	0	0	0	0	0	0	0.0728991524	0
High	High	Y	0	28	08-07-2014	Epi	0	0	0	0.0404995291	0.9719886981	0	0	0	0	0	0.2834967036	3.5639585598	0.4859943491	0	0	0.0809990582	0.3644957618	0	0	0	0	0	0	0.7694910527	0	0	0	0	0	0	0.0809990582	0
High	High	Y	0	28	08-07-2014	Meta	0	0	0	0.0242997175	0.4130951967	0	0	0	0	0	0.1457983047	2.5757700501	0.7046918062	0	0	0.0242997175	0	0	0	0	0	0	0	0.3644957618	0	0	0	0	0	0	0	0
High	High	Y	0	28	08-07-2014	Hypo	0	0	0	0	0.0485994349	0	0	0	0	0	0.0242997175	0.2915966094	0.0242997175	0	0	0	0	0	0	0	0	0	0	0	0	0	0.0242997175	0	0	0	0.0242997175	0
Low	High	N	0	27	08-07-2014	Epi	0.0404995291	0	0	0	0	0	0	0	0	0	0.0809990582	0.8504901109	0.3239962327	0	0	0	0.2024976454	0	0	0	0	0	0	0	0	0	0	0	0	0	1.4174835181	0
Low	High	N	0	27	08-07-2014	Meta	0.0242997175	0	0	0	0	0	0	0	0	0	0	1.069187568	0	0	0	0	0	0	0	0	0	0	0	0	0.0242997175	0	0	0	0	0	0.1214985873	0
Low	High	N	0	27	08-07-2014	Hypo	0	0	0	0	0	0	0	0	0	0	0	0.8261903934	0.0242997175	0	0	0	0	0	0	0	0	0	0	0	0	0	0	0	0	0	0.0728991524	0
High	Low	N	0	26	08-07-2014	Epi	0	0.0404995291	0	0.0809990582	1.2959849309	0	0.0809990582	0	0	0	0.6884919945	5.2244392525	0.4049952909	0	0	0	0.5264938782	0	0	0	0	0	0	1.6199811636	0.0809990582	0	0.0809990582	0	0	0	0.0404995291	0
High	Low	N	0	26	08-07-2014	Meta	0	0	0	0	0.0485994349	0	0	0	0	0	0.1943977396	0.7289915236	0	0	0	0	0	0	0	0	0	0	0	0.0971988698	0	0	0	0	0	0	0.0485994349	0
High	Low	N	0	26	08-07-2014	Hypo	0	0	0	0	0	0	0	0	0	0	0	0.5588935014	0.0485994349	0	0	0	0	0	0	0	0	0	0	0	0	0	0	0	0	0	0.0242997175	0
High	High	N	0	25	08-07-2014	Epi	0	0	0	0.1214985873	0.2429971745	0	0	0	0	0	0.6884919945	2.4704712744	0.6884919945	0	0	0	0.0404995291	0	0	0	0	0	0	0.5264938782	0	0	0	0	0	0	0.3239962327	0
High	High	N	0	25	08-07-2014	Meta	0	0	0	0	0	0	0	0	0	0	0	0.5102940665	0.7046918062	0	0	0	0	0	0	0	0	0	0	0	0	0	0	0	0	0	0	0
High	High	N	0	25	08-07-2014	Hypo	0	0	0	0	0.0242997175	0	0	0	0	0	0	0.1457983047	0.0242997175	0	0	0	0	0	0	0	0	0	0	0	0	0	0	0	0	0	0	0
High	Low	Y	0	24	08-07-2014	Epi	0	0	0	0.1619981164	1.2554854018	0	0	0	0	0	0	5.1029406652	0.3644957618	0	0	0	0.3644957618	0	0	0	0	0	0	3.8879547926	0	0	0	0	0	0	0.0404995291	0
High	Low	Y	0	24	08-07-2014	Meta	0	0	0	0	0.0485994349	0	0	0	0	0	0	0.3401960443	0.1700980222	0	0	0	0	0	0	0	0	0	0	0.0485994349	0	0	0	0	0	0	0	0
High	Low	Y	0	24	08-07-2014	Hypo	0	0	0	0	0	0	0	0	0	0	0	0.7289915236	0.0242997175	0	0	0	0	0	0	0	0	0	0	0.0242997175	0	0	0	0	0	0	0	0
Low	High	Y	0	23	08-07-2014	Epi	0	0	0	0.0404995291	0	0	0	0	0	0	0.3239962327	0.89098964	0.1214985873	0	0	0	0.1619981164	0	0	0	0	0	0	0	0	0	0	0	0	0	0.2024976454	0
Low	High	Y	0	23	08-07-2014	Meta	0	0	0	0	0	0	0	0	0	0	0	0.6803920887	0.0728991524	0	0	0	0	0	0	0	0	0	0	0	0	0	0	0	0	0	0.0242997175	0
Low	High	Y	0	23	08-07-2014	Hypo	0	0	0	0.0242997175	0	0	0	0	0	0	0	0.9476889807	0.0242997175	0	0	0	0	0	0	0	0	0	0	0	0	0	0	0	0	0	0	0
High	High	N	0	22	08-07-2014	Epi	0	0	0	0.4049952909	2.8349670362	0	0	0	0.0404995291	0	0.9314891691	9.1933931032	0.5264938782	0	0	0	0.7694910527	0	0	0	0	0	0	1.6199811636	0	0	0.0404995291	0	0	0.0809990582	0.0809990582	0
High	High	N	0	22	08-07-2014	Meta	0	0	0	0	0.0728991524	0	0	0	0	0	0	0.267296892	0	0	0	0	0	0	0	0	0	0	0	0	0	0	0	0	0	0	0	0
High	High	N	0	22	08-07-2014	Hypo	0	0	0	0	0.0485994349	0	0	0	0	0	0	0.3887954793	0.1943977396	0	0	0	0	0	0	0	0	0	0	0.1457983047	0	0	0	0	0	0	0	0
Low	Low	Y	0	21	08-07-2014	Epi	0	0	0	0	0	0	0	0	0.0404995291	0	0.0404995291	1.376983989	0.3644957618	0	0	0	0.1214985873	0	0	0	0	0	0	0	0	0	0	0	0	0	0.1619981164	0
Low	Low	Y	0	21	08-07-2014	Meta	0	0	0	0	0.0242997175	0	0	0	0	0	0	0.2915966094	0	0	0	0	0	0	0	0	0	0	0	0	0	0	0	0	0	0	0	0
Low	Low	Y	0	21	08-07-2014	Hypo	0	0	0	0	0	0	0	0	0	0	0	0.5588935014	0	0	0	0	0	0	0	0	0	0	0	0	0	0	0	0	0	0	0.0728991524	0
High	Low	N	0	20	08-07-2014	Epi	0	0.0809990582	0	0.2834967036	1.7414797508	0	0.1214985873	0	0.0809990582	0	0	8.5859001669	0.6884919945	0	0	0.0404995291	0.3239962327	0	0	0	0	0	0	1.5389821054	0	0	0.1214985873	0	0	0	0.4049952909	0
High	Low	N	0	20	08-07-2014	Meta	0	0	0	0.0728991524	0.2186974571	0	0	0	0	0	0.0728991524	2.2598737232	0.4859943491	0	0	0.0242997175	0.0485994349	0	0	0	0	0	0	0.0971988698	0	0	0	0	0	0	0.0728991524	0
High	Low	N	0	20	08-07-2014	Hypo	0	0	0	0	0	0	0	0	0	0	0.0242997175	0.6074929363	0.1457983047	0	0	0	0.0242997175	0	0	0	0	0	0	0	0	0	0	0	0	0	0	0
Mix	Mix	N	0	19	08-07-2014	Epi	0	0.0404995291	0	0.0809990582	0.5264938782	0	0.1619981164	0	0.0404995291	0	0	3.9284543217	0.7289915236	0	0	0	0.0809990582	0	0	0	0	0	0	0.8099905818	0	0	0	0	0	0	0.2834967036	0
Mix	Mix	N	0	19	08-07-2014	Meta	0	0	0	0	0	0	0	0	0	0	0	1.2149858727	0.1700980222	0	0	0.0971988698	0.0242997175	0	0	0	0	0	0	0	0	0	0	0	0	0.0242997175	0.0728991524	0
Mix	Mix	N	0	19	08-07-2014	Hypo	0	0	0	0	0	0	0	0	0	0	0	1.3364844599	0	0	0	0	0	0	0	0	0	0	0	0	0	0	0	0	0	0	0	0
Mix	Mix	Y	0	18	08-07-2014	Epi	0	0	0	0	0.9314891691	0	0.0404995291	0	0	0	0.3239962327	3.9284543217	0.2429971745	0	0	0.0404995291	0.1214985873	0	0	0	0	0	0	1.1339868145	0	0	0	0	0.0404995291	0	0	0
Mix	Mix	Y	0	18	08-07-2014	Meta	0	0	0	0	0.1700980222	0	0.0242997175	0	0	0	0.0242997175	1.9196776788	0.267296892	0	0	0.0971988698	0	0	0	0	0	0	0	0	0	0	0	0	0.0242997175	0	0.0242997175	0
Mix	Mix	Y	0	18	08-07-2014	Hypo	0	0	0	0.0485994349	0.1457983047	0	0	0	0	0	0.0242997175	0.9233892632	0.0728991524	0	0	0.0728991524	0	0	0	0	0	0	0	0.1214985873	0	0	0	0	0	0	0.0728991524	0
Low	High	N	0	17	08-07-2014	Epi	0	0	0	0.0809990582	0	0	0	0	0	0	0.0809990582	1.6604806927	0.2429971745	0	0.0404995291	0	0.2024976454	0	0	0	0	0	0	0	0	0	0.0404995291	0	0	0	0.6479924654	0
Low	High	N	0	17	08-07-2014	Meta	0	0	0	0	0	0	0	0	0	0	0	0.801890676	0.1700980222	0	0.0485994349	0.0242997175	0.0242997175	0	0	0	0	0	0	0	0	0	0.0485994349	0	0	0	0.1700980222	0
Low	High	N	0	17	08-07-2014	Hypo	0	0	0	0	0	0	0	0	0	0	0	1.2149858727	0.0242997175	0	0	0	0	0	0	0	0	0	0	0	0	0	0	0	0	0	0	0
Low	High	Y	0	16	07-07-2014	Epi	0	0	0	0	0	0	0	0	0.0404995291	0	0.0809990582	0.5669934072	0.2429971745	0	0	0	0.0404995291	0	0	0	0	0	0	0	0	0	0	0	0	0	0.3644957618	0
Low	High	Y	0	16	07-07-2014	Meta	0	0	0	0	0.0242997175	0	0	0	0	0	0	0.3401960443	0	0	0	0.0242997175	0	0	0	0	0	0	0	0	0	0	0	0	0	0	0.0971988698	0
Low	High	Y	0	16	07-07-2014	Hypo	0	0	0	0	0	0	0	0	0	0	0.0242997175	0.7289915236	0	0	0	0	0	0	0	0	0	0	0	0	0	0	0	0	0	0	0	0
Low	High	N	0	15	07-07-2014	Epi	0	0	0	0	0	0	0	0	0.0809990582	0	0	0.8504901109	0.1619981164	0	0	0	0.0404995291	0	0	0	0	0	0	0	0	0	0	0	0	0	0.7694910527	0
Low	High	N	0	15	07-07-2014	Meta	0	0	0	0	0	0	0	0	0	0	0.0242997175	0.3401960443	0	0	0	0	0.0242997175	0	0	0	0	0	0	0	0	0	0	0	0	0	0.1214985873	0
Low	High	N	0	15	07-07-2014	Hypo	0	0	0	0	0	0	0	0	0	0	0	0.7289915236	0.0242997175	0	0	0	0.0242997175	0	0	0	0	0	0	0	0	0	0	0	0	0	0.0485994349	0
High	High	Y	0	14	07-07-2014	Epi	0	0	0	0.7289915236	2.5109708035	0	0.1214985873	0	0	0	0.89098964	2.5514703326	0.5264938782	0	0	0	0.0404995291	0	0	0	0	0	0	0.3644957618	0	0	0.0404995291	0	0	0.0404995291	0.7694910527	0
High	High	Y	0	14	07-07-2014	Meta	0	0	0	0.0242997175	0.2186974571	0	0	0	0	0	0.0242997175	0.4130951967	0.0971988698	0	0	0	0	0	0	0	0	0	0	0	0	0	0	0	0	0	0	0
High	High	Y	0	14	07-07-2014	Hypo	0	0	0	0	0	0	0	0	0	0	0.0485994349	0.4859943491	0.0485994349	0	0	0	0	0	0	0	0	0	0	0	0	0	0	0	0	0	0	0
High	Low	Y	0	13	07-07-2014	Epi	0.0404995291	0	0	0.0404995291	0.4049952909	0	0	0	0	0	0.2429971745	2.7539679781	0.44549482	0	0	0	0.0404995291	0	0	0	0	0	0	0.0404995291	0	0	0	0	0	0	0	0
High	Low	Y	0	13	07-07-2014	Meta	0	0	0	0	0.1700980222	0	0	0	0	0	0	0.9233892632	0.1214985873	0	0	0	0.0728991524	0	0	0	0	0	0	0	0	0	0	0	0	0	0.0242997175	0
High	Low	Y	0	13	07-07-2014	Hypo	0	0	0	0	0.0485994349	0	0	0	0	0	0	0.267296892	0.0242997175	0	0	0	0	0	0	0	0	0	0	0	0	0	0	0	0	0	0	0
High	High	N	0	12	07-07-2014	Epi	0	0.0809990582	0	0.2429971745	1.376983989	0	0.1214985873	0	0.0404995291	0	0.3644957618	2.713468449	0.2429971745	0	0	0	0.2024976454	0	0	0	0	0	0	0.3644957618	0	0	0	0	0	0	0.2429971745	0
High	High	N	0	12	07-07-2014	Meta	0	0.0242997175	0	0.0242997175	0.1700980222	0	0	0	0	0	0.0728991524	0.534593784	0	0	0	0	0.0485994349	0	0	0	0	0	0	0	0	0	0	0	0	0	0	0
High	High	N	0	12	07-07-2014	Hypo	0	0	0	0.0242997175	0	0	0	0	0	0	0	0.3644957618	0.0242997175	0	0	0	0	0	0	0	0	0	0	0	0	0	0	0	0	0	0	0
Mix	Mix	N	0	11	07-07-2014	Epi	0.0809990582	0.0404995291	0	0.2429971745	1.4984825763	0	0	0	0	0	0.1619981164	1.9844769254	0.1214985873	0	0	0	0	0	0	0	0	0	0	0.0404995291	0	0	0	0	0	0	0.5264938782	0
Mix	Mix	N	0	11	07-07-2014	Meta	0	0	0	0.0242997175	0.1214985873	0	0	0	0	0	0	0.6560923712	0.0242997175	0	0	0.0242997175	0	0	0	0	0	0	0	0	0	0	0	0	0	0	0.1943977396	0
Mix	Mix	N	0	11	07-07-2014	Hypo	0	0.0242997175	0	0.0485994349	0.0728991524	0	0.0242997175	0	0.0242997175	0	0.0242997175	0.8990895458	0.0728991524	0	0	0	0	0	0	0	0	0	0	0	0	0	0	0	0	0	0.0242997175	0
Low	Low	N	0	10	07-07-2014	Epi	0	0.0404995291	0	0	0.2834967036	0	0.0404995291	0	0	0	0	1.7009802217	0	0	0	0	0	0	0	0	0	0	0	0	0	0	0	0	0	0.0404995291	0.0809990582	0
Low	Low	N	0	10	07-07-2014	Meta	0	0	0	0.0485994349	0.0242997175	0	0	0	0	0	0	0.6560923712	0	0	0	0.0485994349	0	0	0	0	0	0	0	0	0	0	0	0	0	0	0.1700980222	0
Low	Low	N	0	10	07-07-2014	Hypo	0	0	0	0	0	0	0	0	0	0	0.0242997175	0.2186974571	0	0	0	0	0	0	0	0	0	0	0	0	0	0	0	0	0	0	0	0
Low	Low	Y	0	9	07-07-2014	Epi	0.0404995291	0	0	0	0	0	0	0	0	0	0	0.7694910527	0	0	0	0	0.0809990582	0	0	0	0	0	0	0	0	0	0	0	0	0	0.6479924654	0
Low	Low	Y	0	9	07-07-2014	Meta	0	0	0	0	0.0242997175	0	0	0	0	0	0	0.8261903934	0.0242997175	0	0	0	0.0242997175	0	0	0	0	0	0	0	0	0	0	0	0	0	0	0
Low	Low	Y	0	9	07-07-2014	Hypo	0	0	0	0	0	0	0	0	0	0	0	0.5102940665	0	0	0	0	0	0	0	0	0	0	0	0	0	0	0	0	0	0	0	0
High	High	Y	0	8	07-07-2014	Epi	0	0.0404995291	0	0.0404995291	0.3239962327	0	0	0	0	0	0	1.4174835181	0.0404995291	0	0	0	0.1619981164	0	0	0	0	0	0	0.1619981164	0	0	0	0	0	0	0.0404995291	0
High	High	Y	0	8	07-07-2014	Meta	0	0	0	0.0242997175	0.1700980222	0	0.0242997175	0	0	0	0	0.1214985873	0	0	0	0	0	0	0	0	0	0	0	0.0971988698	0	0	0	0	0	0	0.0242997175	0
High	High	Y	0	8	07-07-2014	Hypo	0	0	0	0	0.0242997175	0	0	0	0	0	0	0.4373949142	0.0485994349	0	0	0	0	0	0	0	0	0	0	0	0	0	0	0	0	0	0	0
Low	High	N	0	7	07-07-2014	Epi	0	0	0	0	0	0	0	0	0	0	0	0.6884919945	0.0404995291	0	0	0.0809990582	0.1619981164	0.0404995291	0	0	0	0	0	0.0809990582	0	0	0	0	0	0	0.0404995291	0
Low	High	N	0	7	07-07-2014	Meta	0	0	0	0	0.0242997175	0	0	0	0	0	0	0.2429971745	0.0242997175	0	0	0.0485994349	0	0	0	0	0	0	0	0	0	0	0	0	0	0	0	0
Low	High	N	0	7	07-07-2014	Hypo	0	0	0	0	0	0	0	0	0	0	0	0.4859943491	0.0242997175	0	0	0.0242997175	0.0242997175	0	0	0	0	0	0	0	0	0	0	0	0	0	0	0
Mix	Mix	Y	0	6	07-07-2014	Epi	0.0404995291	0.2429971745	0	0.2834967036	1.0529877563	0	0.0809990582	0.1214985873	0.0809990582	0	0.5264938782	2.713468449	0.1214985873	0	0	0.0404995291	0.0404995291	0	0	0	0	0	0	1.2554854018	0	0	0.0404995291	0	0	0	0.2834967036	0
Mix	Mix	Y	0	6	07-07-2014	Meta	0	0	0	0.0971988698	0.0485994349	0	0	0	0	0	0	0.8747898283	0.1700980222	0	0	0.0971988698	0	0	0	0	0	0	0	0.0971988698	0	0	0	0	0	0.0242997175	0	0
Mix	Mix	Y	0	6	07-07-2014	Hypo	0	0	0	0.0242997175	0.0242997175	0	0	0	0	0	0	0.4373949142	0.0485994349	0	0	0.0242997175	0	0.0485994349	0	0	0	0	0	0.0485994349	0	0	0	0	0	0	0	0
Low	Low	Y	0	5	07-07-2014	Epi	0	0	0	0	0	0	0	0	0.0404995291	0	0	0.6074929363	0.0404995291	0	0	0	0	0	0	0	0	0	0	0	0	0	0	0	0	0	0.2429971745	0
Low	Low	Y	0	5	07-07-2014	Meta	0	0	0	0	0.0485994349	0	0	0	0	0	0.1457983047	0.9962884156	0.0485994349	0	0	0	0.0485994349	0	0	0	0	0	0	0	0.0242997175	0	0	0	0	0	0.1457983047	0
Low	Low	Y	0	5	07-07-2014	Hypo	0	0	0	0	0	0	0	0	0	0	0	0.7046918062	0	0	0	0	0	0	0	0	0	0	0	0	0	0	0	0	0	0	0.1457983047	0
Low	High	Y	0	4	07-07-2014	Epi	0.0404995291	0	0	0	0	0	0	0	0	0	0.2024976454	0.3239962327	0.0404995291	0	0	0	0.0809990582	0	0	0	0	0	0	0	0	0	0	0	0	0	0	0
Low	High	Y	0	4	07-07-2014	Meta	0	0	0	0	0	0	0	0	0	0	0	0.1700980222	0	0	0	0	0	0	0	0	0	0	0	0	0	0	0	0	0	0	0.0242997175	0
Low	High	Y	0	4	07-07-2014	Hypo	0	0	0	0	0	0	0	0	0	0	0	0.534593784	0	0	0	0.0728991524	0	0	0	0	0	0	0	0	0	0	0	0	0	0	0	0
Low	Low	N	0	3	07-07-2014	Epi	0	0	0	0	0	0	0	0	0.0404995291	0	0	1.0529877563	0.1619981164	0	0	0.0404995291	0.0809990582	0	0	0	0	0	0	0	0	0	0	0	0	0	0.0809990582	0
Low	Low	N	0	3	07-07-2014	Meta	0	0	0	0	0	0	0	0	0	0	0	1.1420867203	0.0728991524	0	0	0	0	0	0	0	0	0	0	0	0	0	0	0	0	0	0.0485994349	0
Low	Low	N	0	3	07-07-2014	Hypo	0	0	0	0	0	0	0	0	0	0	0	0.5588935014	0	0	0	0.0242997175	0	0	0	0	0	0	0	0	0	0	0	0	0	0	0	0
High	Low	N	0	2	07-07-2014	Epi	0	0	0	0.6479924654	2.7944675072	0	0.1214985873	0	0.0809990582	0	0.5264938782	7.0874175906	0.9719886981	0	0	0	0.2429971745	0	0	0	0	0	0	2.6729689199	0.0404995291	0	0	0	0	0	0.44549482	0
High	Low	N	0	2	07-07-2014	Meta	0	0	0	0.0242997175	0.0728991524	0	0	0	0	0	0.0485994349	1.4336833298	0.1214985873	0	0	0	0	0	0	0	0.0242997175	0	0	0.1457983047	0.0242997175	0	0.0242997175	0	0	0	0	0
High	Low	N	0	2	07-07-2014	Hypo	0	0	0	0	0.0728991524	0	0	0	0	0	0.0242997175	0.3887954793	0.0728991524	0	0	0.0485994349	0	0.0242997175	0	0	0	0	0	0.0971988698	0	0	0	0	0	0	0	0
Mix	Mix	N	0	1	07-07-2014	Epi	0	0	0	0	0	0	0	0	0	0	0.0809990582	1.0934872854	0.0809990582	0	0	0	0	0	0	0	0	0	0	0	0	0	0	0	0	0	0	0
Mix	Mix	N	0	1	07-07-2014	Meta	0	0	0	0	0	0	0	0	0	0	0	0.1457983047	0	0	0	0	0	0	0	0	0	0	0	0	0	0	0	0	0	0	0	0
Mix	Mix	N	0	1	07-07-2014	Hypo	0	0	0	0	0	0	0	0	0	0	0	0.0728991524	0	0	0	0	0	0	0	0	0	0	0	0	0	0	0	0	0	0	0	0
