# Supplementary material for: Variation in behaviour of native prey mediates the impact of an invasive species on plankton communities
Source: PeerJ. 2024 Dec 12;12:e18608. doi: 10.7717/peerj.18608 (PMC11646421; doi:10.7717/peerj.18608)
Supplement: Supplemental Information 4 — The zooplankton abundance counts data was used to calculate per capita change in density for major zooplankton taxonomic groups and zooplankton species for causal analysis of the effect of Bythotrephes presence and proportion of Daphnia in the hypolimnion using piecewise structural equaltion models, followed by generalized linear models. [file peerj-12-18608-s004.csv]

Origin	Dispersal	Bythotrephes	Week	Mesocosm	SampleDate	Layer	D.pulex/pulicaria	D.ambigua	D.parvula	D.mendotae	D.catabwa	D.dubia	E.tubicen	E.longispina	B.freyi/liederi	E.coregoni	C.scutifer	Copepodid	Nauplii	C.lacustris	C.sphericus	Diacyclops thomasi	L.minutus	L.ashlandi	Microcyclops rubellus	S.vetulus	Acanthocyclops vernalis	Scapheloberis mucronata	skistodiaptomus oregonensis	Mesocyclops edax	Diaphanosoma brachyurum	Sida crystallina	Epischura lacustris	Rotifers	P.pediculus	Chaoborus	Holopedium gibberum	Bythotrephes
Bonnie	Bonnie	N	3	40	29-07-2014	Epi	0	4.2919375952	0	8.5838751905	0	0	47.2113135475	17.1677503809	94.422627095	0	8.5838751905	64.3790639284	128.7581278568	0	2.1459687976	0	0	0	0	0	0	0	2.1459687976	0	2.1459687976	2.1459687976	0	0	0	0	2.1459687976	0
Bonnie	Bonnie	N	3	40	29-07-2014	Meta	0	0	0	0	0	0	15.0217815833	4.2919375952	32.1895319642	0	0	55.795188738	27.897594369	0	0	0	0	0	0	0	0	0	4.2919375952	0	0	0	0	0	0	0	4.2919375952	0
Bonnie	Bonnie	N	3	40	29-07-2014	Hypo	0	0	0	0	0	0	2.1459687976	0	0	0	0	107.2984398807	12.8758127857	0	0	0	0	0	0	0	0	0	0	0	0	0	0	0	0	0	0	0
Mix	Mix	Y	3	39	29-07-2014	Epi	0	4.2919375952	0	23.6056567738	47.2113135475	0	38.627438357	40.7734071547	4.2919375952	0	0	60.0871263332	96.5685958926	0	8.5838751905	0	2.1459687976	0	0	0	0	0	0	25.7516255714	0	0	0	0	0	0	0	0
Mix	Mix	Y	3	39	29-07-2014	Meta	0	0	0	2.1459687976	10.7298439881	0	0	0	0	0	2.1459687976	45.0653447499	6.4379063928	0	2.1459687976	0	0	0	0	0	0	0	6.4379063928	0	0	0	0	0	0	0	0	0
Mix	Mix	Y	3	39	29-07-2014	Hypo	0	0	0	0	6.4379063928	0	0	2.1459687976	0	0	2.1459687976	72.9629391189	12.8758127857	0	2.1459687976	12.8758127857	0	0	0	0	0	0	0	2.1459687976	0	0	0	0	0	0	0	0
Echo	Echo	Y	3	38	29-07-2014	Epi	0	15.0217815833	0	4.2919375952	36.4814695594	0	15.0217815833	8.5838751905	23.6056567738	0	8.5838751905	36.4814695594	263.9541621065	0	0	2.1459687976	0	0	0	0	0	0	0	30.0435631666	0	0	0	0	0	0	6.4379063928	0
Echo	Echo	Y	3	38	29-07-2014	Meta	0	0	0	8.5838751905	0	0	0	2.1459687976	6.4379063928	0	2.1459687976	30.0435631666	53.6492199403	0	2.1459687976	2.1459687976	0	0	0	0	0	0	72.9629391189	0	0	0	0	0	0	0	0	0
Echo	Echo	Y	3	38	29-07-2014	Hypo	0	0	0	2.1459687976	0	0	0	0	0	0	2.1459687976	25.7516255714	10.7298439881	0	0	0	0	0	0	0	0	0	0	0	0	0	0	0	0	0	0	0
Echo	Echo	N	3	37	29-07-2014	Epi	0	2.1459687976	0	17.1677503809	206.0130045709	0	42.9193759523	0	15.0217815833	0	8.5838751905	45.0653447499	167.3855662139	0	0	0	0	0	0	0	0	0	0	23.6056567738	0	0	0	0	0	0	2.1459687976	0
Echo	Echo	N	3	37	29-07-2014	Meta	0	0	0	0	2.1459687976	0	0	0	0	0	0	8.5838751905	49.3572823451	0	0	0	0	0	0	0	0	0	21.4596879761	0	0	0	0	0	0	0	2.1459687976	0
Echo	Echo	N	3	37	29-07-2014	Hypo	0	0	0	0	0	0	0	0	0	0	0	0	30.0435631666	0	0	0	0	0	0	0	0	0	2.1459687976	0	0	0	0	0	0	0	0	0
Echo	Bonnie	N	3	36	29-07-2014	Epi	0	2.1459687976	0	47.2113135475	416.3179467371	0	109.4444086783	17.1677503809	0	2.1459687976	12.8758127857	68.6710015236	577.2656065581	0	2.1459687976	0	0	0	0	0	0	0	0	34.3355007618	2.1459687976	0	0	0	0	0	0	0
Echo	Bonnie	N	3	36	29-07-2014	Meta	0	0	0	0	4.2919375952	0	0	0	0	0	0	2.1459687976	10.7298439881	0	0	0	0	0	0	0	0	0	10.7298439881	0	0	0	0	0	0	0	2.1459687976	0
Echo	Bonnie	N	3	36	29-07-2014	Hypo	0	0	0	0	4.2919375952	0	0	0	0	0	0	36.4814695594	10.7298439881	0	0	0	0	0	0	0	0	0	4.2919375952	0	0	0	0	0	0	0	2.1459687976	0
Echo	Bonnie	Y	3	35	29-07-2014	Epi	0	2.1459687976	0	12.8758127857	94.422627095	0	12.8758127857	10.7298439881	10.7298439881	0	6.4379063928	55.795188738	87.9847207022	0	0	0	0	0	0	0	0	0	0	34.3355007618	0	0	0	0	0	0	0	0
Echo	Bonnie	Y	3	35	29-07-2014	Meta	0	0	0	2.1459687976	0	0	0	0	0	0	0	15.0217815833	45.0653447499	0	0	0	0	0	0	0	0	0	4.2919375952	0	0	0	0	0	0	0	0	0
Echo	Bonnie	Y	3	35	29-07-2014	Hypo	0	0	0	0	0	0	0	0	0	0	0	25.7516255714	23.6056567738	0	0	0	0	0	0	0	0	0	0	0	0	0	0	0	0	0	0	0
Mix	Mix	N	3	34	29-07-2014	Epi	0	19.3137191785	0	21.4596879761	85.8387519045	0	27.897594369	42.9193759523	6.4379063928	0	8.5838751905	23.6056567738	118.0282838688	0	4.2919375952	0	0	0	0	0	0	0	0	25.7516255714	0	0	0	0	0	0	0	0
Mix	Mix	N	3	34	29-07-2014	Meta	0	0	0	10.7298439881	19.3137191785	0	2.1459687976	2.1459687976	0	0	0	27.897594369	66.525032726	0	0	0	0	0	0	0	0	0	49.3572823451	4.2919375952	0	0	0	0	0	0	0	0
Mix	Mix	N	3	34	29-07-2014	Hypo	0	0	0	0	2.1459687976	0	0	0	0	0	0	66.525032726	8.5838751905	0	0	0	0	0	0	0	0	0	0	0	0	0	0	0	0	0	0	0
Bonnie	Echo	Y	3	33	29-07-2014	Epi	0	2.1459687976	0	0	6.4379063928	0	2.1459687976	2.1459687976	10.7298439881	0	4.2919375952	10.7298439881	0	0	0	0	0	0	0	0	0	0	0	0	0	0	0	0	0	0	0	0
Bonnie	Echo	Y	3	33	29-07-2014	Meta	0	0	0	0	2.1459687976	0	2.1459687976	0	2.1459687976	0	0	21.4596879761	12.8758127857	0	0	0	0	0	0	0	0	0	25.7516255714	0	0	0	0	0	0	0	0	0
Bonnie	Echo	Y	3	33	29-07-2014	Hypo	0	0	0	0	0	0	0	0	0	0	0	21.4596879761	0	0	0	0	0	0	0	0	0	0	0	0	0	0	0	0	0	0	0	0
Mix	Mix	Y	3	32	29-07-2014	Epi	0	32.1895319642	0	32.1895319642	332.6251636301	0	6.4379063928	25.7516255714	0	0	0	15.0217815833	173.8234726067	0	2.1459687976	0	0	0	0	0	0	0	0	25.7516255714	0	0	0	0	0	0	0	0
Mix	Mix	Y	3	32	29-07-2014	Meta	0	0	0	0	0	0	0	0	0	0	0	15.0217815833	17.1677503809	0	0	0	0	0	0	0	0	0	83.6927831069	0	0	0	0	0	0	0	0	0
Mix	Mix	Y	3	32	29-07-2014	Hypo	0	0	0	0	2.1459687976	0	0	0	0	0	0	40.7734071547	4.2919375952	0	0	0	0	0	0	0	0	0	0	0	0	0	0	0	0	2.1459687976	0	0
Bonnie	Bonnie	N	3	31	29-07-2014	Epi	0	0	0	12.8758127857	0	0	12.8758127857	4.2919375952	366.9606643919	0	30.0435631666	96.5685958926	351.9388828086	0	0	0	0	0	0	0	0	0	0	0	0	0	0	0	0	0	19.3137191785	0
Bonnie	Bonnie	N	3	31	29-07-2014	Meta	0	2.1459687976	0	0	2.1459687976	0	0	0	0	0	0	40.7734071547	4.2919375952	0	0	0	0	0	0	0	0	0	10.7298439881	0	0	0	0	0	0	0	4.2919375952	0
Bonnie	Bonnie	N	3	31	29-07-2014	Hypo	0	2.1459687976	0	0	0	0	0	0	0	0	0	57.9411575356	2.1459687976	0	2.1459687976	0	0	0	0	0	0	0	0	0	0	0	0	0	0	0	2.1459687976	0
Echo	Bonnie	Y	3	30	29-07-2014	Epi	0	8.5838751905	0	15.0217815833	70.8169703213	0	8.5838751905	21.4596879761	10.7298439881	0	12.8758127857	2.1459687976	160.947659821	0	0	0	0	0	0	0	0	0	0	53.6492199403	0	0	0	0	0	0	0	0
Echo	Bonnie	Y	3	30	29-07-2014	Meta	0	0	0	2.1459687976	2.1459687976	0	0	0	0	0	0	19.3137191785	12.8758127857	0	0	0	0	0	0	0	0	0	62.2330951308	0	0	0	0	0	0	0	2.1459687976	0
Echo	Bonnie	Y	3	30	29-07-2014	Hypo	0	0	0	4.2919375952	2.1459687976	0	0	0	27.897594369	0	0	25.7516255714	51.5032511427	0	0	0	0	0	0	0	0	0	0	0	0	0	0	0	0	0	0	0
Bonnie	Bonnie	Y	3	29	29-07-2014	Epi	0	0	0	4.506534475	3.0043563167	0	9.01306895	4.506534475	57.0827700165	0	39.0566321166	54.0784136999	175.7548445246	0	1.5021781583	1.5021781583	0	0	0	0	0	0	4.506534475	0	0	0	0	0	0	0	9.01306895	0
Bonnie	Bonnie	Y	3	29	29-07-2014	Meta	0	0	0	6.4379063928	0	0	0	0	0	0	0	42.9193759523	2.1459687976	0	0	0	0	0	0	0	0	0	10.7298439881	0	0	0	0	0	0	0	0	0
Bonnie	Bonnie	Y	3	29	29-07-2014	Hypo	2.1459687976	0	0	2.1459687976	0	0	0	0	0	0	0	64.3790639284	0	0	0	0	0	0	0	0	0	0	2.1459687976	0	0	0	0	0	0	0	0	0
Echo	Echo	Y	3	28	29-07-2014	Epi	0	5.0072605278	0	5.0072605278	20.0290421111	0	3.3381736852	6.6763473704	6.6763473704	0	11.6836078981	56.748952648	585.8494817485	0	0	0	0	0	0	0	0	0	0	30.0435631666	0	0	0	0	0	0	3.3381736852	0
Echo	Echo	Y	3	28	29-07-2014	Meta	0	0	0	3.0043563167	0	0	1.5021781583	0	7.5108907916	0	1.5021781583	24.0348505333	72.1045515998	0	0	0	0	0	0	0	0	0	19.5283160583	0	0	0	0	0	0	0	1.5021781583	0
Echo	Echo	Y	3	28	29-07-2014	Hypo	0	0	0	10.7298439881	0	0	0	0	0	0	0	23.6056567738	49.3572823451	0	0	0	0	0	0	0	0	0	0	0	0	0	0	0	0	2.1459687976	0	0
Bonnie	Echo	N	3	27	29-07-2014	Epi	2.1459687976	0	0	40.7734071547	0	0	36.4814695594	34.3355007618	212.4509109638	0	32.1895319642	36.4814695594	171.6775038091	0	2.1459687976	0	4.2919375952	0	0	0	0	0	0	0	6.4379063928	0	0	0	0	0	6.4379063928	0
Bonnie	Echo	N	3	27	29-07-2014	Meta	0	0	0	0	0	0	0	0	2.1459687976	0	0	15.0217815833	6.4379063928	0	0	0	0	0	0	0	0	0	15.0217815833	0	0	0	0	0	0	0	0	0
Bonnie	Echo	N	3	27	29-07-2014	Hypo	0	0	0	0	0	0	0	0	0	0	2.1459687976	145.9258782377	6.4379063928	0	0	0	0	0	0	0	0	0	0	0	0	0	0	0	0	0	0	0
Echo	Bonnie	N	3	26	29-07-2014	Epi	6.4379063928	0	0	34.3355007618	152.3637846306	0	47.2113135475	53.6492199403	25.7516255714	0	10.7298439881	47.2113135475	163.0936286186	0	0	0	0	0	0	0	0	0	0	0	0	0	0	0	0	0	0	0
Echo	Bonnie	N	3	26	29-07-2014	Meta	0	0	0	0	2.1459687976	0	2.1459687976	4.2919375952	17.1677503809	0	2.1459687976	10.7298439881	27.897594369	0	0	0	2.1459687976	0	0	0	0	0	10.7298439881	23.6056567738	0	0	0	0	0	0	2.1459687976	0
Echo	Bonnie	N	3	26	29-07-2014	Hypo	0	0	0	0	0	0	0	0	0	0	0	10.7298439881	25.7516255714	0	0	0	0	0	0	0	0	0	0	0	0	0	0	0	0	2.1459687976	0	0
Echo	Echo	N	3	25	29-07-2014	Epi	0	4.2919375952	0	81.5468143093	270.3920684993	0	92.2766582974	62.2330951308	36.4814695594	0	8.5838751905	34.3355007618	218.8888173566	0	0	0	0	0	0	0	0	0	0	77.2548767141	0	0	0	0	0	0	10.7298439881	0
Echo	Echo	N	3	25	29-07-2014	Meta	0	0	0	2.1459687976	6.4379063928	0	0	0	0	0	0	12.8758127857	12.8758127857	0	0	0	0	0	0	0	0	0	36.4814695594	0	0	0	0	0	0	2.1459687976	0	0
Echo	Echo	N	3	25	29-07-2014	Hypo	0	2.1459687976	0	0	4.2919375952	0	2.1459687976	0	0	0	0	25.7516255714	30.0435631666	0	0	0	0	0	0	0	0	0	6.4379063928	6.4379063928	0	0	0	0	0	2.1459687976	6.4379063928	0
Echo	Bonnie	Y	3	24	29-07-2014	Epi	0	0	0	23.6056567738	206.0130045709	0	32.1895319642	40.7734071547	32.1895319642	0	17.1677503809	21.4596879761	444.215541106	0	0	0	2.1459687976	0	0	0	0	0	2.1459687976	51.5032511427	0	0	0	0	0	0	4.2919375952	0
Echo	Bonnie	Y	3	24	29-07-2014	Meta	0	0	0	4.2919375952	10.7298439881	0	2.1459687976	2.1459687976	2.1459687976	0	0	8.5838751905	158.8016910234	0	0	0	0	0	0	0	0	0	2.1459687976	0	0	0	0	0	0	0	2.1459687976	0
Echo	Bonnie	Y	3	24	29-07-2014	Hypo	0	0	0	0	4.2919375952	0	0	0	0	0	0	30.0435631666	42.9193759523	0	0	0	0	0	0	0	0	0	2.1459687976	0	0	0	0	0	0	0	0	0
Bonnie	Echo	Y	3	23	29-07-2014	Epi	0	0	0	2.1459687976	0	0	2.1459687976	0	0	0	0	40.7734071547	130.9040966544	0	0	0	0	0	0	0	0	0	0	0	4.2919375952	0	0	0	0	0	51.5032511427	2.1459687976
Bonnie	Echo	Y	3	23	29-07-2014	Meta	0	0	0	4.2919375952	0	0	0	0	0	0	0	10.7298439881	25.7516255714	0	0	0	0	0	0	0	0	0	8.5838751905	0	0	0	0	0	0	0	0	0
Bonnie	Echo	Y	3	23	29-07-2014	Hypo	0	0	0	0	4.2919375952	0	0	0	0	0	0	68.6710015236	17.1677503809	0	0	0	0	0	0	0	0	0	2.1459687976	0	0	0	0	0	0	2.1459687976	0	0
Echo	Echo	N	3	22	29-07-2014	Epi	2.1459687976	10.7298439881	0	17.1677503809	49.3572823451	2.1459687976	27.897594369	21.4596879761	19.3137191785	0	0	72.9629391189	120.1742526664	0	2.1459687976	0	0	0	0	0	0	0	2.1459687976	60.0871263332	0	0	0	0	0	0	2.1459687976	0
Echo	Echo	N	3	22	29-07-2014	Meta	0	0	0	2.1459687976	4.2919375952	0	0	4.2919375952	6.4379063928	0	0	6.4379063928	38.627438357	0	0	0	0	0	0	0	0	0	8.5838751905	0	0	0	0	0	0	0	0	0
Echo	Echo	N	3	22	29-07-2014	Hypo	0	0	0	2.1459687976	0	0	0	0	0	0	0	8.5838751905	4.2919375952	0	0	0	0	0	0	0	0	0	2.1459687976	0	0	0	0	0	0	0	0	0
Bonnie	Bonnie	Y	3	21	29-07-2014	Epi	0	0	0	0	0	0	0	0	2.1459687976	0	15.0217815833	70.8169703213	169.5315350115	0	0	0	0	0	0	0	0	0	0	0	0	0	0	0	0	0	10.7298439881	0
Bonnie	Bonnie	Y	3	21	29-07-2014	Meta	0	0	0	2.1459687976	2.1459687976	0	0	0	0	0	0	10.7298439881	17.1677503809	0	0	0	0	0	0	0	0	0	4.2919375952	0	0	0	0	0	0	0	0	0
Bonnie	Bonnie	Y	3	21	29-07-2014	Hypo	0	0	0	0	0	0	0	0	0	0	0	8.5838751905	2.1459687976	0	0	0	0	0	0	0	0	0	2.1459687976	0	2.1459687976	0	0	0	0	0	0	0
Echo	Bonnie	N	3	20	29-07-2014	Epi	0	10.7298439881	0	23.6056567738	150.217815833	0	10.7298439881	19.3137191785	10.7298439881	0	2.1459687976	70.8169703213	103.0065022855	0	0	0	0	0	0	0	0	2.1459687976	0	21.4596879761	0	0	0	0	0	0	0	0
Echo	Bonnie	N	3	20	29-07-2014	Meta	0	0	0	0	2.1459687976	0	0	0	0	0	0	6.4379063928	10.7298439881	0	0	0	0	0	0	0	0	0	8.5838751905	0	0	0	0	0	0	0	2.1459687976	0
Echo	Bonnie	N	3	20	29-07-2014	Hypo	0	0	0	0	0	0	0	0	0	0	0	32.1895319642	6.4379063928	0	0	0	0	0	0	0	0	0	0	0	0	0	0	0	0	0	0	0
Mix	Mix	N	3	19	29-07-2014	Epi	0	2.1459687976	0	32.1895319642	171.6775038091	0	25.7516255714	38.627438357	19.3137191785	0	4.2919375952	62.2330951308	81.5468143093	0	0	0	0	0	0	0	0	0	0	25.7516255714	0	0	0	0	0	0	0	0
Mix	Mix	N	3	19	29-07-2014	Meta	0	0	0	0	6.4379063928	0	0	0	0	0	0	12.8758127857	0	0	0	2.1459687976	0	0	0	0	0	0	6.4379063928	0	0	0	0	0	0	0	0	0
Mix	Mix	N	3	19	29-07-2014	Hypo	0	0	0	0	8.5838751905	0	0	0	0	0	0	47.2113135475	6.4379063928	0	0	0	0	0	0	0	0	0	2.1459687976	0	0	0	0	0	0	0	0	0
Mix	Mix	Y	3	18	29-07-2014	Epi	0	6.4379063928	0	8.5838751905	68.6710015236	0	0	0	4.2919375952	0	10.7298439881	57.9411575356	94.422627095	0	0	0	0	0	0	0	0	0	0	8.5838751905	0	0	0	0	0	0	0	0
Mix	Mix	Y	3	18	29-07-2014	Meta	0	0	0	4.2919375952	0	0	0	2.1459687976	0	0	0	23.6056567738	27.897594369	0	0	0	0	0	0	0	0	0	4.2919375952	0	0	0	0	0	0	0	0	0
Mix	Mix	Y	3	18	29-07-2014	Hypo	0	2.1459687976	0	0	4.2919375952	0	0	2.1459687976	0	0	0	120.1742526664	10.7298439881	0	0	0	0	0	0	0	0	0	0	0	0	0	0	0	0	0	0	0
Bonnie	Echo	N	3	17	29-07-2014	Epi	2.1459687976	0	0	12.8758127857	0	0	2.1459687976	19.3137191785	53.6492199403	0	2.1459687976	38.627438357	154.5097534282	0	2.1459687976	0	0	0	0	0	0	0	0	0	0	0	0	0	0	0	2.1459687976	0
Bonnie	Echo	N	3	17	29-07-2014	Meta	0	0	0	2.1459687976	0	0	0	0	0	0	0	10.7298439881	0	0	0	0	0	0	0	0	0	0	0	0	0	0	0	0	0	0	2.1459687976	0
Bonnie	Echo	N	3	17	29-07-2014	Hypo	0	0	0	0	0	0	0	0	0	0	0	66.525032726	8.5838751905	0	0	0	0	0	0	0	0	0	0	0	0	0	0	0	0	0	0	0
Bonnie	Echo	Y	3	16	29-07-2014	Epi	0	0	0	2.1459687976	0	0	0	0	45.0653447499	0	8.5838751905	45.0653447499	139.4879718449	0	0	0	0	0	0	0	0	0	4.2919375952	0	4.2919375952	0	0	0	0	0	12.8758127857	0
Bonnie	Echo	Y	3	16	29-07-2014	Meta	0	0	0	2.1459687976	0	0	0	0	0	0	0	32.1895319642	6.4379063928	0	0	0	0	0	0	0	0	0	0	0	0	0	0	0	0	0	0	0
Bonnie	Echo	Y	3	16	29-07-2014	Hypo	0	0	0	0	0	0	0	0	0	0	0	45.0653447499	10.7298439881	0	0	2.1459687976	0	0	0	0	0	0	0	0	0	0	0	0	0	0	0	0
Bonnie	Echo	N	3	15	29-07-2014	Epi	0	2.1459687976	0	47.2113135475	0	0	17.1677503809	12.8758127857	332.6251636301	0	27.897594369	57.9411575356	148.0718470353	0	8.5838751905	0	0	0	0	0	0	0	0	0	0	0	0	0	0	0	8.5838751905	0
Bonnie	Echo	N	3	15	29-07-2014	Meta	6.4379063928	0	0	4.2919375952	0	0	0	0	12.8758127857	0	0	23.6056567738	15.0217815833	0	0	0	0	0	0	0	0	0	2.1459687976	0	0	0	0	0	0	0	0	0
Bonnie	Echo	N	3	15	29-07-2014	Hypo	0	0	0	0	0	0	0	0	0	0	2.1459687976	49.3572823451	6.4379063928	0	0	4.2919375952	0	0	0	0	0	0	0	0	0	0	0	0	0	0	0	0
Echo	Echo	Y	3	14	29-07-2014	Epi	0	10.7298439881	0	27.897594369	25.7516255714	0	17.1677503809	10.7298439881	6.4379063928	0	6.4379063928	19.3137191785	103.0065022855	0	2.1459687976	0	0	0	0	0	0	2.1459687976	0	42.9193759523	0	0	0	0	0	0	0	0
Echo	Echo	Y	3	14	29-07-2014	Meta	0	0	0	0	0	0	0	0	0	0	0	12.8758127857	51.5032511427	0	0	0	0	0	0	0	0	0	12.8758127857	0	0	0	0	0	0	0	0	0
Echo	Echo	Y	3	14	29-07-2014	Hypo	0	0	0	0	0	0	0	0	0	0	2.1459687976	25.7516255714	12.8758127857	0	0	0	0	0	0	0	0	0	2.1459687976	4.2919375952	0	0	0	0	0	0	0	0
Echo	Bonnie	Y	3	13	29-07-2014	Epi	0	0	0	40.7734071547	156.6557222258	0	38.627438357	23.6056567738	15.0217815833	0	12.8758127857	124.4661902616	639.4987016889	0	2.1459687976	0	4.2919375952	0	0	0	0	0	0	27.897594369	0	0	0	0	0	0	0	0
Echo	Bonnie	Y	3	13	29-07-2014	Meta	0	0	0	0	0	0	0	0	0	0	0	12.8758127857	8.5838751905	0	0	0	0	0	0	0	0	0	0	0	0	0	0	0	0	2.1459687976	2.1459687976	0
Echo	Bonnie	Y	3	13	29-07-2014	Hypo	0	0	0	0	0	0	0	0	0	0	0	36.4814695594	8.5838751905	0	0	0	0	0	0	0	0	0	4.2919375952	0	0	0	0	0	0	0	0	0
Echo	Echo	N	3	12	29-07-2014	Epi	0	4.2919375952	0	19.3137191785	251.0783493208	0	8.5838751905	21.4596879761	12.8758127857	0	10.7298439881	57.9411575356	25.7516255714	0	0	0	0	0	0	0	0	0	0	34.3355007618	0	0	0	0	4.2919375952	0	2.1459687976	0
Echo	Echo	N	3	12	29-07-2014	Meta	0	0	0	0	4.2919375952	0	0	0	0	0	0	6.4379063928	23.6056567738	0	2.1459687976	0	0	0	0	0	0	0	0	0	0	0	0	0	0	0	2.1459687976	0
Echo	Echo	N	3	12	29-07-2014	Hypo	0	0	0	0	6.4379063928	0	0	0	0	0	0	10.7298439881	15.0217815833	0	0	0	0	0	0	0	0	0	0	0	0	0	0	0	0	0	0	2.1459687976
Mix	Mix	N	3	11	29-07-2014	Epi	0	0	0	2.1459687976	173.8234726067	0	12.8758127857	32.1895319642	0	0	0	17.1677503809	57.9411575356	0	0	0	0	0	0	0	0	0	0	6.4379063928	0	0	0	0	0	0	0	0
Mix	Mix	N	3	11	29-07-2014	Meta	0	0	0	0	4.2919375952	0	0	0	0	0	0	49.3572823451	42.9193759523	0	0	0	0	0	0	0	0	0	0	0	0	0	0	0	0	0	0	0
Mix	Mix	N	3	11	29-07-2014	Hypo	0	0	0	0	10.7298439881	0	0	0	0	0	0	68.6710015236	8.5838751905	0	0	0	0	0	0	0	0	0	2.1459687976	0	0	0	0	0	0	0	0	0
Bonnie	Bonnie	N	3	10	29-07-2014	Epi	0	0	0	23.6056567738	2.1459687976	0	21.4596879761	38.627438357	188.84525419	0	21.4596879761	64.3790639284	197.4291293805	0	42.9193759523	0	4.2919375952	0	0	0	0	0	0	0	0	0	0	0	0	0	6.4379063928	0
Bonnie	Bonnie	N	3	10	29-07-2014	Meta	0	0	0	0	0	0	2.1459687976	0	4.2919375952	0	0	6.4379063928	0	0	0	0	0	0	0	0	0	0	12.8758127857	0	0	0	0	0	0	0	0	0
Bonnie	Bonnie	N	3	10	29-07-2014	Hypo	0	0	0	2.1459687976	0	0	0	0	0	0	0	15.0217815833	4.2919375952	0	0	0	0	0	0	0	0	0	4.2919375952	0	0	0	0	0	0	0	0	0
Bonnie	Bonnie	Y	3	9	29-07-2014	Epi	0	0	0	0	0	0	10.7298439881	15.0217815833	109.4444086783	0	0	34.3355007618	100.8605334878	0	8.5838751905	2.1459687976	0	0	0	0	0	0	0	0	0	0	0	0	0	0	15.0217815833	0
Bonnie	Bonnie	Y	3	9	29-07-2014	Meta	0	0	0	0	0	0	0	0	8.5838751905	0	0	15.0217815833	6.4379063928	0	0	0	0	0	0	0	0	0	0	0	0	0	0	0	0	0	4.2919375952	0
Bonnie	Bonnie	Y	3	9	29-07-2014	Hypo	0	0	0	0	0	0	2.1459687976	0	4.2919375952	0	0	60.0871263332	0	0	0	2.1459687976	0	0	0	0	0	0	0	0	0	0	0	0	0	0	0	0
Echo	Echo	Y	3	8	29-07-2014	Epi	0	2.1459687976	0	17.1677503809	160.947659821	0	27.897594369	15.0217815833	6.4379063928	0	8.5838751905	55.795188738	83.6927831069	0	0	0	0	0	0	0	0	0	0	12.8758127857	2.1459687976	0	0	0	0	0	2.1459687976	0
Echo	Echo	Y	3	8	29-07-2014	Meta	0	0	0	0	0	0	0	0	0	0	0	10.7298439881	32.1895319642	0	0	2.1459687976	4.2919375952	0	0	0	0	0	0	0	0	0	0	0	0	0	0	0
Echo	Echo	Y	3	8	29-07-2014	Hypo	0	0	0	0	0	0	0	0	0	0	0	19.3137191785	6.4379063928	0	0	0	0	0	0	0	0	0	0	0	0	0	0	0	0	4.2919375952	0	0
Bonnie	Echo	N	3	7	29-07-2014	Epi	0	0	0	0	0	0	0	0	0	0	0	0	0	0	0	0	0	0	0	0	0	0	0	0	0	0	0	0	0	0	0	0
Bonnie	Echo	N	3	7	29-07-2014	Meta	4.2919375952	0	0	10.7298439881	27.897594369	0	12.8758127857	6.4379063928	304.7275692611	0	32.1895319642	21.4596879761	130.9040966544	0	17.1677503809	2.1459687976	0	0	0	0	0	0	0	0	0	0	0	0	2.1459687976	0	6.4379063928	0
Bonnie	Echo	N	3	7	29-07-2014	Hypo	2.1459687976	0	0	0	0	0	0	0	0	0	0	51.5032511427	6.4379063928	0	0	2.1459687976	0	0	0	0	0	0	0	0	0	0	0	0	0	0	0	0
Mix	Mix	Y	3	6	29-07-2014	Epi	0	0	0	8.5838751905	64.3790639284	0	2.1459687976	4.2919375952	0	0	0	55.795188738	109.4444086783	0	0	0	2.1459687976	0	0	0	0	0	0	10.7298439881	0	0	0	0	0	0	0	0
Mix	Mix	Y	3	6	29-07-2014	Meta	0	0	0	0	0	0	0	0	6.4379063928	0	0	0	4.2919375952	0	0	0	0	0	0	0	0	0	0	0	0	0	0	0	0	0	0	0
Mix	Mix	Y	3	6	29-07-2014	Hypo	0	0	0	0	0	0	0	0	0	0	10.7298439881	55.795188738	2.1459687976	0	0	2.1459687976	0	0	0	0	0	0	0	0	0	0	0	0	0	0	0	0
Bonnie	Bonnie	Y	3	5	29-07-2014	Epi	0	0	0	2.1459687976	0	0	10.7298439881	0	180.2613789996	0	32.1895319642	27.897594369	60.0871263332	0	10.7298439881	0	0	0	0	0	0	0	0	0	0	0	0	0	0	0	6.4379063928	0
Bonnie	Bonnie	Y	3	5	29-07-2014	Meta	0	0	0	6.4379063928	0	0	0	2.1459687976	0	0	0	32.1895319642	2.1459687976	0	8.5838751905	0	0	0	0	0	0	0	0	0	0	0	0	0	0	0	0	0
Bonnie	Bonnie	Y	3	5	29-07-2014	Hypo	0	0	0	0	2.1459687976	0	0	0	0	0	0	68.6710015236	6.4379063928	0	0	4.2919375952	0	0	0	0	0	0	0	0	0	0	0	0	0	0	0	0
Bonnie	Echo	Y	3	4	29-07-2014	Epi	0	0	0	0	0	0	0	0	55.795188738	0	12.8758127857	53.6492199403	126.6121590592	0	0	0	0	0	0	0	0	0	0	0	0	0	0	0	0	0	6.4379063928	0
Bonnie	Echo	Y	3	4	29-07-2014	Meta	0	0	0	8.5838751905	0	0	0	0	8.5838751905	0	0	25.7516255714	8.5838751905	0	0	0	0	0	0	0	0	0	0	0	0	0	0	0	0	0	0	0
Bonnie	Echo	Y	3	4	29-07-2014	Hypo	0	0	0	2.1459687976	0	0	0	0	40.7734071547	0	10.7298439881	64.3790639284	15.0217815833	0	0	0	0	0	0	0	0	0	0	0	0	0	0	0	0	0	4.2919375952	0
Bonnie	Bonnie	N	3	3	29-07-2014	Epi	0	0	0	17.1677503809	0	0	4.2919375952	6.4379063928	199.5750981781	0	17.1677503809	49.3572823451	135.1960342497	0	6.4379063928	0	0	0	0	0	0	0	0	0	2.1459687976	0	0	0	0	0	2.1459687976	0
Bonnie	Bonnie	N	3	3	29-07-2014	Meta	6.4379063928	0	0	0	0	0	0	0	8.5838751905	0	0	38.627438357	4.2919375952	0	0	0	0	0	0	0	0	0	0	0	0	0	0	0	0	0	0	0
Bonnie	Bonnie	N	3	3	29-07-2014	Hypo	0	0	0	0	0	0	0	0	0	0	0	49.3572823451	2.1459687976	0	0	0	0	0	0	0	0	0	0	0	0	0	0	0	0	0	0	0
Echo	Bonnie	N	3	2	29-07-2014	Epi	0	6.4379063928	0	4.2919375952	53.6492199403	0	8.5838751905	2.1459687976	0	0	2.1459687976	12.8758127857	96.5685958926	0	4.2919375952	0	0	0	0	0	0	0	0	36.4814695594	0	0	0	0	0	0	0	0
Echo	Bonnie	N	3	2	29-07-2014	Meta	0	0	0	0	2.1459687976	0	0	0	0	0	0	2.1459687976	2.1459687976	0	0	0	0	0	0	0	0	0	0	0	0	0	0	0	0	0	2.1459687976	0
Echo	Bonnie	N	3	2	29-07-2014	Hypo	0	0	0	0	0	0	0	0	0	0	0	79.4008455117	0	0	0	0	0	0	0	0	0	0	0	0	0	0	0	0	0	0	0	0
Mix	Mix	N	3	1	29-07-2014	Epi	0	2.1459687976	0	0	4.2919375952	0	0	0	2.1459687976	0	34.3355007618	66.525032726	238.2025365351	0	0	0	0	0	0	0	0	0	0	0	0	0	0	0	0	0	4.2919375952	0
Mix	Mix	N	3	1	29-07-2014	Meta	0	0	0	0	0	0	0	0	0	0	15.0217815833	17.1677503809	34.3355007618	0	0	0	0	0	0	0	0	0	0	0	0	0	0	0	0	0	0	0
Mix	Mix	N	3	1	29-07-2014	Hypo	0	0	0	0	2.1459687976	0	0	0	2.1459687976	0	0	0	4.2919375952	0	0	0	0	0	0	0	0	0	0	0	0	0	0	0	0	0	0	0
Bonnie	Bonnie	N	0	40	08-07-2014	Epi	0	0	0	0	2.1459687976	0	0	0	0	0	4.2919375952	57.9411575356	27.897594369	0	0	0	19.3137191785	0	0	0	0	0	0	0	0	0	0	0	0	0	87.9847207022	0
Bonnie	Bonnie	N	0	40	08-07-2014	Meta	0	0	0	0	0	0	0	0	0	0	0	79.4008455117	4.2919375952	0	0	6.4379063928	2.1459687976	0	0	0	0	0	0	0	0	0	0	0	0	0	0	0
Bonnie	Bonnie	N	0	40	08-07-2014	Hypo	0	0	0	0	2.1459687976	0	0	0	0	0	2.1459687976	30.0435631666	8.5838751905	0	0	2.1459687976	0	0	0	0	0	0	0	0	0	0	0	0	0	0	0	0
Mix	Mix	Y	0	39	08-07-2014	Epi	0	4.2919375952	0	19.3137191785	57.9411575356	0	0	0	8.5838751905	0	2.1459687976	113.7363462735	36.4814695594	0	0	0	2.1459687976	0	0	0	0	0	0	70.8169703213	0	0	0	0	0	0	42.9193759523	0
Mix	Mix	Y	0	39	08-07-2014	Meta	0	0	0	2.1459687976	23.6056567738	0	0	0	0	0	2.1459687976	167.3855662139	17.1677503809	0	0	10.7298439881	4.2919375952	0	0	0	0	0	0	4.2919375952	0	0	0	0	0	4.2919375952	19.3137191785	0
Mix	Mix	Y	0	39	08-07-2014	Hypo	0	0	0	0	8.5838751905	0	0	0	0	0	0	107.2984398807	21.4596879761	0	0	6.4379063928	4.2919375952	0	0	0	0	0	0	8.5838751905	0	0	0	0	0	0	0	0
Echo	Echo	Y	0	38	08-07-2014	Epi	0	0	0	4.2919375952	19.3137191785	0	2.1459687976	0	6.4379063928	0	62.2330951308	141.6339406425	40.7734071547	0	0	0	4.2919375952	0	0	0	0	0	0	47.2113135475	0	0	0	0	0	0	0	0
Echo	Echo	Y	0	38	08-07-2014	Meta	0	0	0	0	2.1459687976	0	0	0	0	0	0	100.8605334878	55.795188738	0	0	2.1459687976	2.1459687976	0	0	0	0	0	0	23.6056567738	0	0	0	0	0	0	0	0
Echo	Echo	Y	0	38	08-07-2014	Hypo	0	0	0	0	0	0	0	0	0	0	0	49.3572823451	19.3137191785	0	0	2.1459687976	0	0	0	0	0	0	0	0	0	0	0	0	0	0	0	0
Echo	Echo	N	0	37	08-07-2014	Epi	0	2.1459687976	0	2.1459687976	94.422627095	0	6.4379063928	4.2919375952	8.5838751905	0	62.2330951308	420.6098843323	81.5468143093	0	0	0	32.1895319642	0	0	0	0	0	0	90.1306894998	0	0	0	0	0	0	0	0
Echo	Echo	N	0	37	08-07-2014	Meta	0	0	0	0	4.2919375952	0	0	0	0	0	2.1459687976	47.2113135475	0	0	0	0	0	0	0	0	0	0	0	0	2.1459687976	0	0	0	0	0	2.1459687976	0
Echo	Echo	N	0	37	08-07-2014	Hypo	0	2.1459687976	0	0	0	0	0	0	0	0	2.1459687976	64.3790639284	32.1895319642	0	0	0	0	0	0	0	0	0	0	0	0	0	0	0	0	0	4.2919375952	0
Echo	Bonnie	N	0	36	08-07-2014	Epi	0	15.0217815833	0	4.2919375952	53.6492199403	0	0	0	4.2919375952	0	19.3137191785	369.1066331896	66.525032726	0	0	0	6.4379063928	0	0	0	0	0	0	62.2330951308	0	0	0	0	0	0	10.7298439881	0
Echo	Bonnie	N	0	36	08-07-2014	Meta	0	0	0	0	0	0	0	0	0	0	2.1459687976	135.1960342497	75.1089079165	0	0	0	0	0	0	0	0	0	0	19.3137191785	2.1459687976	0	0	0	0	0	4.2919375952	0
Echo	Bonnie	N	0	36	08-07-2014	Hypo	0	0	0	0	0	0	0	0	0	0	2.1459687976	47.2113135475	0	0	0	0	0	0	0	0	0	0	0	0	0	0	0	0	0	0	0	0
Echo	Bonnie	Y	0	35	08-07-2014	Epi	0	0	0	10.7298439881	47.2113135475	0	4.2919375952	0	0	0	42.9193759523	188.84525419	30.0435631666	0	0	0	19.3137191785	0	0	0	0	0	0	42.9193759523	0	0	0	0	0	0	2.1459687976	0
Echo	Bonnie	Y	0	35	08-07-2014	Meta	0	0	0	0	2.1459687976	0	0	0	0	0	0	66.525032726	60.0871263332	0	0	0	0	0	0	0	0	0	0	0	0	0	0	0	0	0	0	0
Echo	Bonnie	Y	0	35	08-07-2014	Hypo	0	0	0	0	0	0	0	0	0	0	0	62.2330951308	12.8758127857	0	0	0	0	0	0	0	0	0	0	4.2919375952	0	0	0	0	0	0	0	0
Mix	Mix	N	0	34	08-07-2014	Epi	4.2919375952	2.1459687976	0	0	55.795188738	0	0	0	0	0	23.6056567738	171.6775038091	23.6056567738	0	0	0	15.0217815833	0	0	0	0	0	0	51.5032511427	0	0	0	0	0	0	15.0217815833	0
Mix	Mix	N	0	34	08-07-2014	Meta	0	0	0	0	2.1459687976	0	0	0	0	0	2.1459687976	85.8387519045	19.3137191785	0	0	8.5838751905	0	0	0	0	0	0	0	0	0	0	0	0	0	2.1459687976	2.1459687976	0
Mix	Mix	N	0	34	08-07-2014	Hypo	0	0	0	0	0	0	0	0	0	0	0	77.2548767141	0	0	0	0	0	0	0	0	0	0	0	0	0	0	0	0	0	0	0	0
Bonnie	Echo	Y	0	33	08-07-2014	Epi	0	0	0	0	0	0	0	0	0	0	0	10.7298439881	6.4379063928	0	0	0	0	0	0	0	0	0	0	0	0	0	0	0	0	0	0	0
Bonnie	Echo	Y	0	33	08-07-2014	Meta	0	0	0	0	0	0	0	0	0	0	2.1459687976	94.422627095	6.4379063928	0	0	19.3137191785	0	0	0	0	0	0	0	0	0	0	0	0	0	0	0	0
Bonnie	Echo	Y	0	33	08-07-2014	Hypo	0	0	0	0	2.1459687976	0	0	0	0	0	2.1459687976	341.2090388206	23.6056567738	0	0	38.627438357	0	0	0	0	0	0	0	0	0	0	0	0	0	0	4.2919375952	0
Mix	Mix	Y	0	32	08-07-2014	Epi	2.1459687976	0	0	4.2919375952	79.4008455117	0	0	0	0	0	6.4379063928	124.4661902616	17.1677503809	0	0	0	8.5838751905	0	0	0	0	0	0	23.6056567738	0	0	0	0	0	0	17.1677503809	0
Mix	Mix	Y	0	32	08-07-2014	Meta	0	0	0	0	2.1459687976	0	0	0	0	0	0	57.9411575356	15.0217815833	0	0	4.2919375952	0	0	0	0	0	0	0	6.4379063928	0	0	0	0	0	0	0	0
Mix	Mix	Y	0	32	08-07-2014	Hypo	0	0	0	0	0	0	0	0	0	0	2.1459687976	42.9193759523	4.2919375952	0	0	6.4379063928	0	0	0	0	0	0	0	0	0	0	0	0	0	0	0	0
Bonnie	Bonnie	N	0	31	08-07-2014	Epi	0	0	0	2.1459687976	2.1459687976	0	0	0	0	0	21.4596879761	64.3790639284	34.3355007618	0	0	0	8.5838751905	0	0	0	0	0	0	0	0	0	0	0	0	2.1459687976	6.4379063928	0
Bonnie	Bonnie	N	0	31	08-07-2014	Meta	2.1459687976	0	0	0	0	0	0	0	0	0	0	51.5032511427	6.4379063928	0	0	0	0	0	0	0	0	0	0	0	0	0	0	0	0	0	0	0
Bonnie	Bonnie	N	0	31	08-07-2014	Hypo	0	2.1459687976	0	0	0	0	0	0	0	0	0	75.1089079165	21.4596879761	0	0	2.1459687976	0	0	0	0	0	0	0	0	0	0	0	0	0	0	2.1459687976	0
Echo	Bonnie	Y	0	30	08-07-2014	Epi	0	0	0	17.1677503809	90.1306894998	0	0	0	4.2919375952	0	17.1677503809	345.5009764158	21.4596879761	0	0	0	23.6056567738	0	0	0	0	0	0	126.6121590592	0	0	0	0	0	0	0	0
Echo	Bonnie	Y	0	30	08-07-2014	Meta	0	0	0	0	4.2919375952	0	0	0	0	0	2.1459687976	90.1306894998	66.525032726	0	0	0	0	0	0	0	0	0	0	12.8758127857	0	0	0	0	0	0	0	0
Echo	Bonnie	Y	0	30	08-07-2014	Hypo	0	0	0	0	2.1459687976	0	0	0	0	0	0	51.5032511427	25.7516255714	0	0	0	0	0	0	0	0	0	0	6.4379063928	0	0	0	0	0	0	0	0
Bonnie	Bonnie	Y	0	29	08-07-2014	Epi	0	0	0	4.2919375952	0	0	0	0	4.2919375952	0	12.8758127857	83.6927831069	23.6056567738	0	0	0	19.3137191785	0	0	0	0	0	0	2.1459687976	0	0	0	0	0	0	23.6056567738	0
Bonnie	Bonnie	Y	0	29	08-07-2014	Meta	0	0	0	0	2.1459687976	0	0	0	0	0	2.1459687976	45.0653447499	30.0435631666	0	0	2.1459687976	6.4379063928	0	0	0	0	0	0	6.4379063928	0	0	0	0	0	0	6.4379063928	0
Bonnie	Bonnie	Y	0	29	08-07-2014	Hypo	0	0	0	0	2.1459687976	0	0	0	0	0	0	62.2330951308	4.2919375952	0	0	6.4379063928	0	0	0	0	0	0	0	0	0	0	0	0	0	0	6.4379063928	0
Echo	Echo	Y	0	28	08-07-2014	Epi	0	0	0	2.1459687976	51.5032511427	0	0	0	0	0	15.0217815833	188.84525419	25.7516255714	0	0	4.2919375952	19.3137191785	0	0	0	0	0	0	40.7734071547	0	0	0	0	0	0	4.2919375952	0
Echo	Echo	Y	0	28	08-07-2014	Meta	0	0	0	2.1459687976	36.4814695594	0	0	0	0	0	12.8758127857	227.4726925471	62.2330951308	0	0	2.1459687976	0	0	0	0	0	0	0	32.1895319642	0	0	0	0	0	0	0	0
Echo	Echo	Y	0	28	08-07-2014	Hypo	0	0	0	0	4.2919375952	0	0	0	0	0	2.1459687976	25.7516255714	2.1459687976	0	0	0	0	0	0	0	0	0	0	0	0	0	2.1459687976	0	0	0	2.1459687976	0
Bonnie	Echo	N	0	27	08-07-2014	Epi	2.1459687976	0	0	0	0	0	0	0	0	0	4.2919375952	45.0653447499	17.1677503809	0	0	0	10.7298439881	0	0	0	0	0	0	0	0	0	0	0	0	0	75.1089079165	0
Bonnie	Echo	N	0	27	08-07-2014	Meta	2.1459687976	0	0	0	0	0	0	0	0	0	0	94.422627095	0	0	0	0	0	0	0	0	0	0	0	0	2.1459687976	0	0	0	0	0	10.7298439881	0
Bonnie	Echo	N	0	27	08-07-2014	Hypo	0	0	0	0	0	0	0	0	0	0	0	72.9629391189	2.1459687976	0	0	0	0	0	0	0	0	0	0	0	0	0	0	0	0	0	6.4379063928	0
Echo	Bonnie	N	0	26	08-07-2014	Epi	0	2.1459687976	0	4.2919375952	68.6710015236	0	4.2919375952	0	0	0	36.4814695594	276.8299748922	21.4596879761	0	0	0	27.897594369	0	0	0	0	0	0	85.8387519045	4.2919375952	0	4.2919375952	0	0	0	2.1459687976	0
Echo	Bonnie	N	0	26	08-07-2014	Meta	0	0	0	0	4.2919375952	0	0	0	0	0	17.1677503809	64.3790639284	0	0	0	0	0	0	0	0	0	0	0	8.5838751905	0	0	0	0	0	0	4.2919375952	0
Echo	Bonnie	N	0	26	08-07-2014	Hypo	0	0	0	0	0	0	0	0	0	0	0	49.3572823451	4.2919375952	0	0	0	0	0	0	0	0	0	0	0	0	0	0	0	0	0	2.1459687976	0
Echo	Echo	N	0	25	08-07-2014	Epi	0	0	0	6.4379063928	12.8758127857	0	0	0	0	0	36.4814695594	130.9040966544	36.4814695594	0	0	0	2.1459687976	0	0	0	0	0	0	27.897594369	0	0	0	0	0	0	17.1677503809	0
Echo	Echo	N	0	25	08-07-2014	Meta	0	0	0	0	0	0	0	0	0	0	0	45.0653447499	62.2330951308	0	0	0	0	0	0	0	0	0	0	0	0	0	0	0	0	0	0	0
Echo	Echo	N	0	25	08-07-2014	Hypo	0	0	0	0	2.1459687976	0	0	0	0	0	0	12.8758127857	2.1459687976	0	0	0	0	0	0	0	0	0	0	0	0	0	0	0	0	0	0	0
Echo	Bonnie	Y	0	24	08-07-2014	Epi	0	0	0	8.5838751905	66.525032726	0	0	0	0	0	0	270.3920684993	19.3137191785	0	0	0	19.3137191785	0	0	0	0	0	0	206.0130045709	0	0	0	0	0	0	2.1459687976	0
Echo	Bonnie	Y	0	24	08-07-2014	Meta	0	0	0	0	4.2919375952	0	0	0	0	0	0	30.0435631666	15.0217815833	0	0	0	0	0	0	0	0	0	0	4.2919375952	0	0	0	0	0	0	0	0
Echo	Bonnie	Y	0	24	08-07-2014	Hypo	0	0	0	0	0	0	0	0	0	0	0	64.3790639284	2.1459687976	0	0	0	0	0	0	0	0	0	0	2.1459687976	0	0	0	0	0	0	0	0
Bonnie	Echo	Y	0	23	08-07-2014	Epi	0	0	0	2.1459687976	0	0	0	0	0	0	17.1677503809	47.2113135475	6.4379063928	0	0	0	8.5838751905	0	0	0	0	0	0	0	0	0	0	0	0	0	10.7298439881	0
Bonnie	Echo	Y	0	23	08-07-2014	Meta	0	0	0	0	0	0	0	0	0	0	0	60.0871263332	6.4379063928	0	0	0	0	0	0	0	0	0	0	0	0	0	0	0	0	0	2.1459687976	0
Bonnie	Echo	Y	0	23	08-07-2014	Hypo	0	0	0	2.1459687976	0	0	0	0	0	0	0	83.6927831069	2.1459687976	0	0	0	0	0	0	0	0	0	0	0	0	0	0	0	0	0	0	0
Echo	Echo	N	0	22	08-07-2014	Epi	0	0	0	21.4596879761	150.217815833	0	0	0	2.1459687976	0	49.3572823451	487.1349170583	27.897594369	0	0	0	40.7734071547	0	0	0	0	0	0	85.8387519045	0	0	2.1459687976	0	0	4.2919375952	4.2919375952	0
Echo	Echo	N	0	22	08-07-2014	Meta	0	0	0	0	6.4379063928	0	0	0	0	0	0	23.6056567738	0	0	0	0	0	0	0	0	0	0	0	0	0	0	0	0	0	0	0	0
Echo	Echo	N	0	22	08-07-2014	Hypo	0	0	0	0	4.2919375952	0	0	0	0	0	0	34.3355007618	17.1677503809	0	0	0	0	0	0	0	0	0	0	12.8758127857	0	0	0	0	0	0	0	0
Bonnie	Bonnie	Y	0	21	08-07-2014	Epi	0	0	0	0	0	0	0	0	2.1459687976	0	2.1459687976	72.9629391189	19.3137191785	0	0	0	6.4379063928	0	0	0	0	0	0	0	0	0	0	0	0	0	8.5838751905	0
Bonnie	Bonnie	Y	0	21	08-07-2014	Meta	0	0	0	0	2.1459687976	0	0	0	0	0	0	25.7516255714	0	0	0	0	0	0	0	0	0	0	0	0	0	0	0	0	0	0	0	0
Bonnie	Bonnie	Y	0	21	08-07-2014	Hypo	0	0	0	0	0	0	0	0	0	0	0	49.3572823451	0	0	0	0	0	0	0	0	0	0	0	0	0	0	0	0	0	0	6.4379063928	0
Echo	Bonnie	N	0	20	08-07-2014	Epi	0	4.2919375952	0	15.0217815833	92.2766582974	0	6.4379063928	0	4.2919375952	0	0	454.9453850941	36.4814695594	0	0	2.1459687976	17.1677503809	0	0	0	0	0	0	81.5468143093	0	0	6.4379063928	0	0	0	21.4596879761	0
Echo	Bonnie	N	0	20	08-07-2014	Meta	0	0	0	6.4379063928	19.3137191785	0	0	0	0	0	6.4379063928	199.5750981781	42.9193759523	0	0	2.1459687976	4.2919375952	0	0	0	0	0	0	8.5838751905	0	0	0	0	0	0	6.4379063928	0
Echo	Bonnie	N	0	20	08-07-2014	Hypo	0	0	0	0	0	0	0	0	0	0	2.1459687976	53.6492199403	12.8758127857	0	0	0	2.1459687976	0	0	0	0	0	0	0	0	0	0	0	0	0	0	0
Mix	Mix	N	0	19	08-07-2014	Epi	0	2.1459687976	0	4.2919375952	27.897594369	0	8.5838751905	0	2.1459687976	0	0	208.1589733685	38.627438357	0	0	0	4.2919375952	0	0	0	0	0	0	42.9193759523	0	0	0	0	0	0	15.0217815833	0
Mix	Mix	N	0	19	08-07-2014	Meta	0	0	0	0	0	0	0	0	0	0	0	107.2984398807	15.0217815833	0	0	8.5838751905	2.1459687976	0	0	0	0	0	0	0	0	0	0	0	0	2.1459687976	6.4379063928	0
Mix	Mix	N	0	19	08-07-2014	Hypo	0	0	0	0	0	0	0	0	0	0	0	118.0282838688	0	0	0	0	0	0	0	0	0	0	0	0	0	0	0	0	0	0	0	0
Mix	Mix	Y	0	18	08-07-2014	Epi	0	0	0	0	49.3572823451	0	2.1459687976	0	0	0	17.1677503809	208.1589733685	12.8758127857	0	0	2.1459687976	6.4379063928	0	0	0	0	0	0	60.0871263332	0	0	0	0	2.1459687976	0	0	0
Mix	Mix	Y	0	18	08-07-2014	Meta	0	0	0	0	15.0217815833	0	2.1459687976	0	0	0	2.1459687976	169.5315350115	23.6056567738	0	0	8.5838751905	0	0	0	0	0	0	0	0	0	0	0	0	2.1459687976	0	2.1459687976	0
Mix	Mix	Y	0	18	08-07-2014	Hypo	0	0	0	4.2919375952	12.8758127857	0	0	0	0	0	2.1459687976	81.5468143093	6.4379063928	0	0	6.4379063928	0	0	0	0	0	0	0	10.7298439881	0	0	0	0	0	0	6.4379063928	0
Bonnie	Echo	N	0	17	08-07-2014	Epi	0	0	0	4.2919375952	0	0	0	0	0	0	4.2919375952	87.9847207022	12.8758127857	0	2.1459687976	0	10.7298439881	0	0	0	0	0	0	0	0	0	2.1459687976	0	0	0	34.3355007618	0
Bonnie	Echo	N	0	17	08-07-2014	Meta	0	0	0	0	0	0	0	0	0	0	0	70.8169703213	15.0217815833	0	4.2919375952	2.1459687976	2.1459687976	0	0	0	0	0	0	0	0	0	4.2919375952	0	0	0	15.0217815833	0
Bonnie	Echo	N	0	17	08-07-2014	Hypo	0	0	0	0	0	0	0	0	0	0	0	107.2984398807	2.1459687976	0	0	0	0	0	0	0	0	0	0	0	0	0	0	0	0	0	0	0
Bonnie	Echo	Y	0	16	07-07-2014	Epi	0	0	0	0	0	0	0	0	2.1459687976	0	4.2919375952	30.0435631666	12.8758127857	0	0	0	2.1459687976	0	0	0	0	0	0	0	0	0	0	0	0	0	19.3137191785	0
Bonnie	Echo	Y	0	16	07-07-2014	Meta	0	0	0	0	2.1459687976	0	0	0	0	0	0	30.0435631666	0	0	0	2.1459687976	0	0	0	0	0	0	0	0	0	0	0	0	0	0	8.5838751905	0
Bonnie	Echo	Y	0	16	07-07-2014	Hypo	0	0	0	0	0	0	0	0	0	0	2.1459687976	64.3790639284	0	0	0	0	0	0	0	0	0	0	0	0	0	0	0	0	0	0	0	0
Bonnie	Echo	N	0	15	07-07-2014	Epi	0	0	0	0	0	0	0	0	4.2919375952	0	0	45.0653447499	8.5838751905	0	0	0	2.1459687976	0	0	0	0	0	0	0	0	0	0	0	0	0	40.7734071547	0
Bonnie	Echo	N	0	15	07-07-2014	Meta	0	0	0	0	0	0	0	0	0	0	2.1459687976	30.0435631666	0	0	0	0	2.1459687976	0	0	0	0	0	0	0	0	0	0	0	0	0	10.7298439881	0
Bonnie	Echo	N	0	15	07-07-2014	Hypo	0	0	0	0	0	0	0	0	0	0	0	64.3790639284	2.1459687976	0	0	0	2.1459687976	0	0	0	0	0	0	0	0	0	0	0	0	0	4.2919375952	0
Echo	Echo	Y	0	14	07-07-2014	Epi	0	0	0	38.627438357	133.050065452	0	6.4379063928	0	0	0	47.2113135475	135.1960342497	27.897594369	0	0	0	2.1459687976	0	0	0	0	0	0	19.3137191785	0	0	2.1459687976	0	0	2.1459687976	40.7734071547	0
Echo	Echo	Y	0	14	07-07-2014	Meta	0	0	0	2.1459687976	19.3137191785	0	0	0	0	0	2.1459687976	36.4814695594	8.5838751905	0	0	0	0	0	0	0	0	0	0	0	0	0	0	0	0	0	0	0
Echo	Echo	Y	0	14	07-07-2014	Hypo	0	0	0	0	0	0	0	0	0	0	4.2919375952	42.9193759523	4.2919375952	0	0	0	0	0	0	0	0	0	0	0	0	0	0	0	0	0	0	0
Echo	Bonnie	Y	0	13	07-07-2014	Epi	2.1459687976	0	0	2.1459687976	21.4596879761	0	0	0	0	0	12.8758127857	145.9258782377	23.6056567738	0	0	0	2.1459687976	0	0	0	0	0	0	2.1459687976	0	0	0	0	0	0	0	0
Echo	Bonnie	Y	0	13	07-07-2014	Meta	0	0	0	0	15.0217815833	0	0	0	0	0	0	81.5468143093	10.7298439881	0	0	0	6.4379063928	0	0	0	0	0	0	0	0	0	0	0	0	0	2.1459687976	0
Echo	Bonnie	Y	0	13	07-07-2014	Hypo	0	0	0	0	4.2919375952	0	0	0	0	0	0	23.6056567738	2.1459687976	0	0	0	0	0	0	0	0	0	0	0	0	0	0	0	0	0	0	0
Echo	Echo	N	0	12	07-07-2014	Epi	0	4.2919375952	0	12.8758127857	72.9629391189	0	6.4379063928	0	2.1459687976	0	19.3137191785	143.7799094401	12.8758127857	0	0	0	10.7298439881	0	0	0	0	0	0	19.3137191785	0	0	0	0	0	0	12.8758127857	0
Echo	Echo	N	0	12	07-07-2014	Meta	0	2.1459687976	0	2.1459687976	15.0217815833	0	0	0	0	0	6.4379063928	47.2113135475	0	0	0	0	4.2919375952	0	0	0	0	0	0	0	0	0	0	0	0	0	0	0
Echo	Echo	N	0	12	07-07-2014	Hypo	0	0	0	2.1459687976	0	0	0	0	0	0	0	32.1895319642	2.1459687976	0	0	0	0	0	0	0	0	0	0	0	0	0	0	0	0	0	0	0
Mix	Mix	N	0	11	07-07-2014	Epi	4.2919375952	2.1459687976	0	12.8758127857	79.4008455117	0	0	0	0	0	8.5838751905	105.1524710831	6.4379063928	0	0	0	0	0	0	0	0	0	0	2.1459687976	0	0	0	0	0	0	27.897594369	0
Mix	Mix	N	0	11	07-07-2014	Meta	0	0	0	2.1459687976	10.7298439881	0	0	0	0	0	0	57.9411575356	2.1459687976	0	0	2.1459687976	0	0	0	0	0	0	0	0	0	0	0	0	0	0	17.1677503809	0
Mix	Mix	N	0	11	07-07-2014	Hypo	0	2.1459687976	0	4.2919375952	6.4379063928	0	2.1459687976	0	2.1459687976	0	2.1459687976	79.4008455117	6.4379063928	0	0	0	0	0	0	0	0	0	0	0	0	0	0	0	0	0	2.1459687976	0
Bonnie	Bonnie	N	0	10	07-07-2014	Epi	0	2.1459687976	0	0	15.0217815833	0	2.1459687976	0	0	0	0	90.1306894998	0	0	0	0	0	0	0	0	0	0	0	0	0	0	0	0	0	2.1459687976	4.2919375952	0
Bonnie	Bonnie	N	0	10	07-07-2014	Meta	0	0	0	4.2919375952	2.1459687976	0	0	0	0	0	0	57.9411575356	0	0	0	4.2919375952	0	0	0	0	0	0	0	0	0	0	0	0	0	0	15.0217815833	0
Bonnie	Bonnie	N	0	10	07-07-2014	Hypo	0	0	0	0	0	0	0	0	0	0	2.1459687976	19.3137191785	0	0	0	0	0	0	0	0	0	0	0	0	0	0	0	0	0	0	0	0
Bonnie	Bonnie	Y	0	9	07-07-2014	Epi	2.1459687976	0	0	0	0	0	0	0	0	0	0	40.7734071547	0	0	0	0	4.2919375952	0	0	0	0	0	0	0	0	0	0	0	0	0	34.3355007618	0
Bonnie	Bonnie	Y	0	9	07-07-2014	Meta	0	0	0	0	2.1459687976	0	0	0	0	0	0	72.9629391189	2.1459687976	0	0	0	2.1459687976	0	0	0	0	0	0	0	0	0	0	0	0	0	0	0
Bonnie	Bonnie	Y	0	9	07-07-2014	Hypo	0	0	0	0	0	0	0	0	0	0	0	45.0653447499	0	0	0	0	0	0	0	0	0	0	0	0	0	0	0	0	0	0	0	0
Echo	Echo	Y	0	8	07-07-2014	Epi	0	2.1459687976	0	2.1459687976	17.1677503809	0	0	0	0	0	0	75.1089079165	2.1459687976	0	0	0	8.5838751905	0	0	0	0	0	0	8.5838751905	0	0	0	0	0	0	2.1459687976	0
Echo	Echo	Y	0	8	07-07-2014	Meta	0	0	0	2.1459687976	15.0217815833	0	2.1459687976	0	0	0	0	10.7298439881	0	0	0	0	0	0	0	0	0	0	0	8.5838751905	0	0	0	0	0	0	2.1459687976	0
Echo	Echo	Y	0	8	07-07-2014	Hypo	0	0	0	0	2.1459687976	0	0	0	0	0	0	38.627438357	4.2919375952	0	0	0	0	0	0	0	0	0	0	0	0	0	0	0	0	0	0	0
Bonnie	Echo	N	0	7	07-07-2014	Epi	0	0	0	0	0	0	0	0	0	0	0	36.4814695594	2.1459687976	0	0	4.2919375952	8.5838751905	2.1459687976	0	0	0	0	0	4.2919375952	0	0	0	0	0	0	2.1459687976	0
Bonnie	Echo	N	0	7	07-07-2014	Meta	0	0	0	0	2.1459687976	0	0	0	0	0	0	21.4596879761	2.1459687976	0	0	4.2919375952	0	0	0	0	0	0	0	0	0	0	0	0	0	0	0	0
Bonnie	Echo	N	0	7	07-07-2014	Hypo	0	0	0	0	0	0	0	0	0	0	0	42.9193759523	2.1459687976	0	0	2.1459687976	2.1459687976	0	0	0	0	0	0	0	0	0	0	0	0	0	0	0
Mix	Mix	Y	0	6	07-07-2014	Epi	2.1459687976	12.8758127857	0	15.0217815833	55.795188738	0	4.2919375952	6.4379063928	4.2919375952	0	27.897594369	143.7799094401	6.4379063928	0	0	2.1459687976	2.1459687976	0	0	0	0	0	0	66.525032726	0	0	2.1459687976	0	0	0	15.0217815833	0
Mix	Mix	Y	0	6	07-07-2014	Meta	0	0	0	8.5838751905	4.2919375952	0	0	0	0	0	0	77.2548767141	15.0217815833	0	0	8.5838751905	0	0	0	0	0	0	0	8.5838751905	0	0	0	0	0	2.1459687976	0	0
Mix	Mix	Y	0	6	07-07-2014	Hypo	0	0	0	2.1459687976	2.1459687976	0	0	0	0	0	0	38.627438357	4.2919375952	0	0	2.1459687976	0	4.2919375952	0	0	0	0	0	4.2919375952	0	0	0	0	0	0	0	0
Bonnie	Bonnie	Y	0	5	07-07-2014	Epi	0	0	0	0	0	0	0	0	2.1459687976	0	0	32.1895319642	2.1459687976	0	0	0	0	0	0	0	0	0	0	0	0	0	0	0	0	0	12.8758127857	0
Bonnie	Bonnie	Y	0	5	07-07-2014	Meta	0	0	0	0	4.2919375952	0	0	0	0	0	12.8758127857	87.9847207022	4.2919375952	0	0	0	4.2919375952	0	0	0	0	0	0	0	2.1459687976	0	0	0	0	0	12.8758127857	0
Bonnie	Bonnie	Y	0	5	07-07-2014	Hypo	0	0	0	0	0	0	0	0	0	0	0	62.2330951308	0	0	0	0	0	0	0	0	0	0	0	0	0	0	0	0	0	0	12.8758127857	0
Bonnie	Echo	Y	0	4	07-07-2014	Epi	2.1459687976	0	0	0	0	0	0	0	0	0	10.7298439881	17.1677503809	2.1459687976	0	0	0	4.2919375952	0	0	0	0	0	0	0	0	0	0	0	0	0	0	0
Bonnie	Echo	Y	0	4	07-07-2014	Meta	0	0	0	0	0	0	0	0	0	0	0	15.0217815833	0	0	0	0	0	0	0	0	0	0	0	0	0	0	0	0	0	0	2.1459687976	0
Bonnie	Echo	Y	0	4	07-07-2014	Hypo	0	0	0	0	0	0	0	0	0	0	0	47.2113135475	0	0	0	6.4379063928	0	0	0	0	0	0	0	0	0	0	0	0	0	0	0	0
Bonnie	Bonnie	N	0	3	07-07-2014	Epi	0	0	0	0	0	0	0	0	2.1459687976	0	0	55.795188738	8.5838751905	0	0	2.1459687976	4.2919375952	0	0	0	0	0	0	0	0	0	0	0	0	0	4.2919375952	0
Bonnie	Bonnie	N	0	3	07-07-2014	Meta	0	0	0	0	0	0	0	0	0	0	0	100.8605334878	6.4379063928	0	0	0	0	0	0	0	0	0	0	0	0	0	0	0	0	0	4.2919375952	0
Bonnie	Bonnie	N	0	3	07-07-2014	Hypo	0	0	0	0	0	0	0	0	0	0	0	49.3572823451	0	0	0	2.1459687976	0	0	0	0	0	0	0	0	0	0	0	0	0	0	0	0
Echo	Bonnie	N	0	2	07-07-2014	Epi	0	0	0	34.3355007618	148.0718470353	0	6.4379063928	0	4.2919375952	0	27.897594369	375.5445395824	51.5032511427	0	0	0	12.8758127857	0	0	0	0	0	0	141.6339406425	2.1459687976	0	0	0	0	0	23.6056567738	0
Echo	Bonnie	N	0	2	07-07-2014	Meta	0	0	0	2.1459687976	6.4379063928	0	0	0	0	0	4.2919375952	126.6121590592	10.7298439881	0	0	0	0	0	0	0	2.1459687976	0	0	12.8758127857	2.1459687976	0	2.1459687976	0	0	0	0	0
Echo	Bonnie	N	0	2	07-07-2014	Hypo	0	0	0	0	6.4379063928	0	0	0	0	0	2.1459687976	34.3355007618	6.4379063928	0	0	4.2919375952	0	2.1459687976	0	0	0	0	0	8.5838751905	0	0	0	0	0	0	0	0
Mix	Mix	N	0	1	07-07-2014	Epi	0	0	0	0	0	0	0	0	0	0	4.2919375952	57.9411575356	4.2919375952	0	0	0	0	0	0	0	0	0	0	0	0	0	0	0	0	0	0	0
Mix	Mix	N	0	1	07-07-2014	Meta	0	0	0	0	0	0	0	0	0	0	0	12.8758127857	0	0	0	0	0	0	0	0	0	0	0	0	0	0	0	0	0	0	0	0
Mix	Mix	N	0	1	07-07-2014	Hypo	0	0	0	0	0	0	0	0	0	0	0	6.4379063928	0	0	0	0	0	0	0	0	0	0	0	0	0	0	0	0	0	0	0	0
