# Supplementary material for: Variation in behaviour of native prey mediates the impact of an invasive species on plankton communities
Source: PeerJ. 2024 Dec 12;12:e18608. doi: 10.7717/peerj.18608 (PMC11646421; doi:10.7717/peerj.18608)
Supplement: Supplemental Information 5 [file peerj-12-18608-s005.csv]

Lake	Mesocosm	Origin	Bythotrephes	Week	SampleDate	Layer	Date/Time	Comment	Totalconc(+//0Awv/9ALU-g/l)	GreenAlgae(+//0Awv/9ALU-g/l)	Bluegreen(+//0Awv/9ALU-g/l)	Diatoms(+//0Awv/9ALU-g/l)	Cryptophyta(+//0Awv/9ALU-g/l)	Yellowsubstances(+//0Awv/9ALU-g/l)
Fletcher	1	Mix	N	0	Week 0 +AC0- 07/08/2014	Epi	09+AC0-07+AC0-2014 15:19	Queen's +AC0- Sarah	2.27	0.62	1.11	0.43	0.11	0.64
Fletcher	1	Mix	N	0	Week 0 +AC0- 07/08/2014	Meta	09+AC0-07+AC0-2014 15:24	Queen's +AC0- Sarah	2.39	0.38	1.76	0.03	0.22	0.76
Fletcher	1	Mix	N	0	Week 0 +AC0- 07/08/2014	Hypo	09+AC0-07+AC0-2014 15:29	Queen's +AC0- Sarah	1.87	0.37	1.49	0	0	0.74
Fletcher	1	Mix	N	1	Week 1+AC0-07/17/14	Epi	17+AC0-07+AC0-2014 20:05	Queen's+AC0-Sarah	2.22	0.86	0.57	0.79	0	0.51
Fletcher	1	Mix	N	1	Week 1+AC0-07/17/14	Hypo	17+AC0-07+AC0-2014 20:14	Queen's+AC0-Sarah	1.82	0.33	1.17	0.22	0.1	0.57
Fletcher	1	Mix	N	1	Week 1+AC0-07/17/14	Meta	17+AC0-07+AC0-2014 20:22	Queen's+AC0-Sarah	1.99	0.51	0.83	0.64	0.01	0.57
Fletcher	1	Mix	N	2	Week 2+AC0-7/24/2014	Epi	24+AC0-07+AC0-2014 17:25	Queen's+AC0-Sarah	1.62	0.83	0.26	0.54	0	0.52
Fletcher	1	Mix	N	2	Week 2+AC0-7/24/2014	Meta	24+AC0-07+AC0-2014 17:28	Queen's+AC0-Sarah	1.95	0.35	1.11	0.5	0	0.67
Fletcher	1	Mix	N	2	Week 2+AC0-7/24/2014	Hypo	24+AC0-07+AC0-2014 17:33	Queen's+AC0-Sarah	1.68	0.2	1.38	0.11	0	0.68
Fletcher	1	Mix	N	3	Week 3+AC0-7/30/2014	Epi	30+AC0-07+AC0-2014 19:44	Queen's+AC0-Sarah	1.17	0.68	0.2	0.29	0	0.55
Fletcher	1	Mix	N	3	Week 3+AC0-7/30/2014	Meta	30+AC0-07+AC0-2014 19:47	Queen's+AC0-Sarah	1.94	0.62	0.99	0.33	0	0.64
Fletcher	1	Mix	N	3	Week 3+AC0-7/30/2014	Hypo	30+AC0-07+AC0-2014 19:51	Queen's+AC0-Sarah	1.66	0.26	1.4	0	0	0.7
Fletcher	1	Mix	N	4	Week 4 +AC0- 08/08/2014	Epi	08+AC0-08+AC0-2014 16:30	Queen's+AC0-Sarah	0.5	0.28	0.22	0	0	0.59
Fletcher	1	Mix	N	4	Week 4 +AC0-8/8/2014	Meta	08+AC0-08+AC0-2014 16:33	Queen's+AC0-Sarah	1.43	0.47	0.62	0.18	0.15	0.67
Fletcher	1	Mix	N	4	Week 4 +AC0-8/8/2014	Hypo	08+AC0-08+AC0-2014 16:52	Queen's+AC0-Sarah	1.56	0.29	1.27	0	0	0.65
Fletcher	1	Mix	N	5	Week 5 +AC0- 8/14/2014	Epi	14+AC0-08+AC0-2014 16:25	Queen's+AC0-Sarah	0.83	0.3	0.33	0.15	0.04	0.8
Fletcher	1	Mix	N	5	Week 5 +AC0- 8/14/2014	Hypo	14+AC0-08+AC0-2014 16:30	Queen's+AC0-Sarah	1.84	0.18	1.6	0.03	0.03	0.92
Fletcher	1	Mix	N	5	Week 5 +AC0- 8/14/2014	Meta	14+AC0-08+AC0-2014 17:29	Queen's+AC0-Sarah	0.77	0	0.71	0	0.06	1.04
Fletcher	1	Mix	N	6	Week 6 +AC0- 8/20/2014	Epi	20+AC0-08+AC0-2014 15:27	Queen's+AC0-Sarah	0.78	0.55	0.23	0	0	0.74
Fletcher	1	Mix	N	6	Week 6 +AC0- 8/20/2014	Meta	20+AC0-08+AC0-2014 15:31	Queen's+AC0-Sarah	1.24	0.3	0.94	0	0	0.96
Fletcher	1	Mix	N	6	Week 6 +AC0- 8/20/2014	Hypo	20+AC0-08+AC0-2014 15:35	Queen's+AC0-Sarah	1.63	0.02	1.52	0	0.09	0.91
Fletcher	1	Mix	N	7	Week 7 +AC0- 8/26/2014	Epi	26+AC0-08+AC0-2014 13:52	Queen's+AC0-Sarah	1.15	0.5	0.18	0.47	0	0.67
Fletcher	1	Mix	N	7	Week 7 +AC0- 8/26/2014	Meta	26+AC0-08+AC0-2014 13:55	Queen's+AC0-Sarah	1.2	0.23	0.78	0.14	0.05	0.89
Fletcher	1	Mix	N	7	Week 7 +AC0- 8/26/2014	Hypo	26+AC0-08+AC0-2014 14:02	Queen's+AC0-Sarah	1.44	0.29	1.15	0	0	0.87
Fletcher	2	Echo	N	0	Week 0 +AC0- 07/08/2014	Epi	09+AC0-07+AC0-2014 15:04	Queen's +AC0- Sarah	2.64	0.34	1.96	0.01	0.33	0.8
Fletcher	2	Echo	N	0	Week 0 +AC0- 07/08/2014	Meta	09+AC0-07+AC0-2014 15:09	Queen's +AC0- Sarah	2.11	0.2	1.76	0	0.15	0.74
Fletcher	2	Echo	N	0	Week 0 +AC0- 07/08/2014	Hypo	09+AC0-07+AC0-2014 15:14	Queen's +AC0- Sarah	1.44	0.05	1.3	0	0.08	0.73
Fletcher	2	Echo	N	1	Week 1+AC0-07/17/14	Hypo	18+AC0-07+AC0-2014 8:01	Queen's+AC0-Sarah	1.99	0	1.79	0	0.2	0.82
Fletcher	2	Echo	N	1	Week 1+AC0-07/17/14	Epi	18+AC0-07+AC0-2014 8:52	Queen's+AC0-Sarah	2.58	0.43	1.75	0.18	0.21	0.74
Fletcher	2	Echo	N	1	Week 1+AC0-07/17/14	Meta	18+AC0-07+AC0-2014 9:35	Queen's+AC0-Sarah	2.71	0.13	2.35	0	0.23	0.78
Fletcher	2	Echo	N	2	Week 2+AC0-7/24/2014	Epi	24+AC0-07+AC0-2014 17:42	Queen's+AC0-Sarah	2.01	0.21	1.46	0.33	0	0.6
Fletcher	2	Echo	N	2	Week 2+AC0-7/24/2014	Meta	24+AC0-07+AC0-2014 17:45	Queen's+AC0-Sarah	3.15	0.11	2.74	0	0.3	0.87
Fletcher	2	Echo	N	2	Week 2+AC0-7/24/2014	Hypo	24+AC0-07+AC0-2014 17:49	Queen's+AC0-Sarah	1.79	0.24	1.52	0	0.02	0.63
Fletcher	2	Echo	N	3	Week 3 +AC0- 7/30/2014	Hypo	30+AC0-07+AC0-2014 20:51	Queen's+AC0-Sarah	2.14	0.25	1.88	0	0	0.66
Fletcher	2	Echo	N	3	Week 3 +AC0- 7/30/2014	Meta	30+AC0-07+AC0-2014 21:04	Queen's+AC0-Sarah	2.97	0.14	2.54	0.09	0.21	0.83
Fletcher	2	Echo	N	3	Week 3 +AC0- 7/30/2014	Epi	30+AC0-07+AC0-2014 21:07	Queen's+AC0-Sarah	1.63	0.32	1.14	0.17	0	0.65
Fletcher	2	Echo	N	4	Week 4 +AC0- 8/8/2014	Epi	08+AC0-08+AC0-2014 16:39	Queen's+AC0-Sarah	1.36	0.39	0.35	0.47	0.15	0.63
Fletcher	2	Echo	N	4	Week 4 +AC0- 8/8/2014	Meta	08+AC0-08+AC0-2014 16:42	Queen's+AC0-Sarah	2.73	0.41	1.98	0.25	0.09	0.78
Fletcher	2	Echo	N	4	Week 4 +AC0- 8/8/2014	Hypo	08+AC0-08+AC0-2014 16:46	Queen's+AC0-Sarah	2.3	0.18	2.02	0	0.1	0.74
Fletcher	2	Echo	N	5	Week 5 +AC0- 8/14/2014	Epi	14+AC0-08+AC0-2014 16:33	Queen's+AC0-Sarah	1.61	0.49	0.53	0.56	0.02	0.89
Fletcher	2	Echo	N	5	Week 5 +AC0- 8/14/2014	Meta	14+AC0-08+AC0-2014 16:38	Queen's+AC0-Sarah	2.15	0.14	1.49	0.51	0	1.13
Fletcher	2	Echo	N	5	Week 5 +AC0- 8/14/2014	Hypo	14+AC0-08+AC0-2014 16:42	Queen's+AC0-Sarah	2.96	0.14	2.57	0.23	0.02	1.02
Fletcher	2	Echo	N	6	Week 6 +AC0- 8/20/2014	Epi	20+AC0-08+AC0-2014 15:38	Queen's+AC0-Sarah	1.21	0.6	0.42	0.19	0	0.77
Fletcher	2	Echo	N	6	Week 6 +AC0- 8/20/2014	Meta	20+AC0-08+AC0-2014 15:41	Queen's+AC0-Sarah	2.45	0.26	1.7	0.49	0	1.07
Fletcher	2	Echo	N	6	Week 6 +AC0- 8/20/2014	Hypo	20+AC0-08+AC0-2014 15:45	Queen's+AC0-Sarah	2.49	0	2.18	0.22	0.09	0.99
Fletcher	2	Echo	N	7	Week 7 +AC0- 8/26/2014	Epi	26+AC0-08+AC0-2014 14:05	Queen's+AC0-Sarah	1.18	0.46	0.26	0.43	0.04	0.7
Fletcher	2	Echo	N	7	Week 7 +AC0- 8/26/2014	Meta	26+AC0-08+AC0-2014 14:11	Queen's+AC0-Sarah	1.96	0.24	1.15	0.38	0.2	1.02
Fletcher	2	Echo	N	7	Week 7 +AC0- 8/26/2014	Hypo	26+AC0-08+AC0-2014 14:14	Queen's+AC0-Sarah	2.34	0.09	1.88	0.33	0.04	1.01
Fletcher	3	Bonnie	N	0	Week 0 +AC0- 07/08/2014	Epi	09+AC0-07+AC0-2014 14:34	Queen's +AC0- Sarah	2.51	0.79	1.51	0.21	0	0.69
Fletcher	3	Bonnie	N	0	Week 0 +AC0-07/08/2014	Meta	09+AC0-07+AC0-2014 14:44	Queen's +AC0- Sarah	2.35	0.24	1.92	0.18	0	0.75
Fletcher	3	Bonnie	N	0	Week 0 +AC0- 07/08/2014	Hypo	09+AC0-07+AC0-2014 14:53	Queen's +AC0- Sarah	1.55	0.1	1.32	0	0.14	0.72
Fletcher	3	Bonnie	N	1	Week 1+AC0-07/17/14	Epi	18+AC0-07+AC0-2014 7:56	Queen's+AC0-Sarah	2.15	0.58	1.42	0	0.14	0.7
Fletcher	3	Bonnie	N	1	Week 1+AC0-07/17/14	Hypo	18+AC0-07+AC0-2014 8:49	Queen's+AC0-Sarah	2.07	0.24	1.81	0	0.01	0.84
Fletcher	3	Bonnie	N	1	Week 1+AC0-07/17/14	Meta	18+AC0-07+AC0-2014 9:20	Queen's+AC0-Sarah	2.41	0.23	2.08	0.06	0.04	0.62
Fletcher	3	Bonnie	N	2	Week 2+AC0-7/24/2014	Epi	24+AC0-07+AC0-2014 17:53	Queen's+AC0-Sarah	1.88	0.84	0.82	0.06	0.16	0.59
Fletcher	3	Bonnie	N	2	Week 2+AC0-7/24/2014	Meta	24+AC0-07+AC0-2014 17:57	Queen's+AC0-Sarah	2.68	0.29	2.12	0	0.27	0.76
Fletcher	3	Bonnie	N	2	Week 2+AC0-7/24/2014	Hypo	24+AC0-07+AC0-2014 18:01	Queen's+AC0-Sarah	1.87	0.13	1.64	0	0.1	0.67
Fletcher	3	Bonnie	N	3	Week 3 +AC0- 7/30/2014	Epi	30+AC0-07+AC0-2014 20:37	Queen's+AC0-Sarah	1.9	0.83	0.84	0.2	0.02	0.58
Fletcher	3	Bonnie	N	3	Week 3 +AC0- 7/30/2014	Hypo	30+AC0-07+AC0-2014 20:41	Queen's+AC0-Sarah	2.05	0.22	1.82	0	0.02	0.66
Fletcher	3	Bonnie	N	3	Week 3 +AC0- 7/30/2014	Meta	30+AC0-07+AC0-2014 20:47	Queen's+AC0-Sarah	2.48	0.35	1.86	0.07	0.2	0.76
Fletcher	3	Bonnie	N	4	Week 4 +AC0- 8/8/2014	Epi	08+AC0-08+AC0-2014 16:55	Queen's+AC0-Sarah	1.38	0.63	0.5	0.2	0.05	0.6
Fletcher	3	Bonnie	N	4	Week 4 +AC0- 8/8/2014	Meta	08+AC0-08+AC0-2014 16:58	Queen's+AC0-Sarah	1.6	0.15	1.38	0	0.07	0.82
Fletcher	3	Bonnie	N	4	Week 4 +AC0- 8/8/2014	Hypo	08+AC0-08+AC0-2014 17:01	Queen's+AC0-Sarah	1.71	0.05	1.62	0	0.03	0.75
Fletcher	3	Bonnie	N	5	Week 5 +AC0- 8/14/2014	Epi	14+AC0-08+AC0-2014 16:48	Queen's+AC0-Sarah	1.71	0.62	0.45	0.64	0	0.8
Fletcher	3	Bonnie	N	5	Week 5 +AC0- 8/14/2014	Meta	14+AC0-08+AC0-2014 16:51	Queen's+AC0-Sarah	1.24	0.01	1.1	0.14	0	1.07
Fletcher	3	Bonnie	N	5	Week 5 +AC0- 8/14/2014	Hypo	14+AC0-08+AC0-2014 16:54	Queen's+AC0-Sarah	2.05	0	1.99	0	0.06	1.04
Fletcher	3	Bonnie	N	6	Week 6 +AC0- 8/20/2014	Epi	20+AC0-08+AC0-2014 15:48	Queen's+AC0-Sarah	1.23	0.47	0.41	0.35	0	0.81
Fletcher	3	Bonnie	N	6	Week 6 +AC0- 8/20/2014	Meta	20+AC0-08+AC0-2014 15:52	Queen's+AC0-Sarah	1.26	0	1.07	0.19	0	1.04
Fletcher	3	Bonnie	N	6	Week 6 +AC0- 8/20/2014	Hypo	20+AC0-08+AC0-2014 15:55	Queen's+AC0-Sarah	1.9	0	1.86	0	0.05	1.02
Fletcher	3	Bonnie	N	7	Week 7 +AC0-8/26/2014	Epi	26+AC0-08+AC0-2014 14:19	Queen's+AC0-Sarah	1.27	0.48	0.3	0.5	0	0.73
Fletcher	3	Bonnie	N	7	Week 7 +AC0- 8/26/2014	Meta	26+AC0-08+AC0-2014 14:22	Queen's+AC0-Sarah	0.97	0	0.97	0	0	1.03
Fletcher	3	Bonnie	N	7	Week 7 +AC0- 8/26/2014	Hypo	26+AC0-08+AC0-2014 14:24	Queen's+AC0-Sarah	1.58	0	1.58	0	0	1.05
Fletcher	4	Bonnie	Y	0	Week 0 +AC0- 07/08/2014	Epi	09+AC0-07+AC0-2014 15:35	Queen's +AC0- Sarah	2.57	0.6	1.51	0.32	0.13	0.74
Fletcher	4	Bonnie	Y	0	Week 0 +AC0- 07/08/2014	Meta	09+AC0-07+AC0-2014 15:40	Queen's +AC0- Sarah	2.25	0.17	1.8	0.03	0.24	0.77
Fletcher	4	Bonnie	Y	0	Week 0 +AC0- 07/08/2014	Hypo	09+AC0-07+AC0-2014 15:44	Queen's +AC0- Sarah	1.48	0.1	1.28	0	0.1	0.74
Fletcher	4	Bonnie	Y	1	Week 1+AC0-07/17/14	Hypo	18+AC0-07+AC0-2014 8:08	Queen's+AC0-Sarah	1.87	0	1.65	0	0.22	0.79
Fletcher	4	Bonnie	Y	1	Week 1+AC0-07/17/14	Epi	18+AC0-07+AC0-2014 9:17	Queen's+AC0-Sarah	2.38	0.71	1.21	0.27	0.19	0.59
Fletcher	4	Bonnie	Y	1	Week 1+AC0-07/17/14	Meta	18+AC0-07+AC0-2014 9:28	Queen's+AC0-Sarah	2.78	0.45	2.1	0.01	0.23	0.83
Fletcher	4	Bonnie	Y	2	Week 2+AC0-7/24/2014	Epi	24+AC0-07+AC0-2014 18:04	Queen's+AC0-Sarah	1.83	0.53	0.82	0.33	0.15	0.58
Fletcher	4	Bonnie	Y	2	Week 2+AC0-7/24/2014	Meta	24+AC0-07+AC0-2014 18:08	Queen's+AC0-Sarah	2.63	0.22	2.05	0	0.36	0.78
Fletcher	4	Bonnie	Y	2	Week 2+AC0-7/24/2014	Hypo	24+AC0-07+AC0-2014 18:11	Queen's+AC0-Sarah	1.81	0.1	1.53	0	0.18	0.68
Fletcher	4	Bonnie	Y	3	Week 3 +AC0- 7/30/2014	Meta	30+AC0-07+AC0-2014 20:24	Queen's+AC0-Sarah	2.47	0.32	1.92	0.15	0.08	0.77
Fletcher	4	Bonnie	Y	3	Week 3 +AC0-7/30/2014	Epi	30+AC0-07+AC0-2014 20:28	Queen's+AC0-Sarah	1.98	0.94	0.76	0.27	0.01	0.61
Fletcher	4	Bonnie	Y	3	Week 3 +AC0- 7/30/2014	Hypo	30+AC0-07+AC0-2014 20:31	Queen's+AC0-Sarah	2.19	0.3	1.83	0	0.07	0.67
Fletcher	4	Bonnie	Y	4	Week 4 +AC0- 8/8/2014	Epi	08+AC0-08+AC0-2014 17:04	Queen's+AC0-Sarah	0.98	0.6	0.16	0.1	0.12	0.57
Fletcher	4	Bonnie	Y	4	Week 4 +AC0- 8/8/2014	Meta	08+AC0-08+AC0-2014 17:07	Queen's+AC0-Sarah	1.77	0.32	1.15	0.13	0.17	0.78
Fletcher	4	Bonnie	Y	4	Week 4 +AC0- 8/8/2014	Hypo	08+AC0-08+AC0-2014 17:11	Queen's+AC0-Sarah	1.81	0.11	1.65	0	0.05	0.73
Fletcher	4	Bonnie	Y	5	Week 5 +AC0- 8/14/2014	Epi	14+AC0-08+AC0-2014 16:59	Queen's+AC0-Sarah	1.42	0.85	0.05	0	0.51	0.78
Fletcher	4	Bonnie	Y	5	Week 5 +AC0- 8/14/2014	Meta	14+AC0-08+AC0-2014 17:07	Queen's+AC0-Sarah	1.67	0.34	1.14	0	0.19	1.04
Fletcher	4	Bonnie	Y	5	Week 5 +AC0- 8/14/2014	Hypo	14+AC0-08+AC0-2014 17:12	Queen's+AC0-Sarah	1.98	0	1.88	0	0.1	0.97
Fletcher	4	Bonnie	Y	6	Week 6 +AC0- 8/20/2014	Epi	20+AC0-08+AC0-2014 15:58	Queen's+AC0-Sarah	0.98	0.57	0.23	0.19	0	0.77
Fletcher	4	Bonnie	Y	6	Week 6 +AC0-8/20/2014	Meta	20+AC0-08+AC0-2014 16:03	Queen's+AC0-Sarah	1.42	0.04	1.19	0	0.19	1.02
Fletcher	4	Bonnie	Y	6	Week 6 +AC0- 8/20/2014	Hypo	20+AC0-08+AC0-2014 16:06	Queen's+AC0-Sarah	1.93	0.01	1.82	0	0.09	0.96
Fletcher	4	Bonnie	Y	7	Week 7 +AC0- 8/26/2014	Epi	26+AC0-08+AC0-2014 14:27	Queen's+AC0-Sarah	0.95	0.51	0.17	0.27	0	0.72
Fletcher	4	Bonnie	Y	7	Week 7 +AC0- 8/26/2014	Meta	26+AC0-08+AC0-2014 14:30	Queen's+AC0-Sarah	1.13	0	1.01	0.12	0	1.01
Fletcher	4	Bonnie	Y	7	Week 7 +AC0- 8/26/2014	Hypo	26+AC0-08+AC0-2014 14:40	Queen's+AC0-Sarah	1.6	0.01	1.53	0.07	0	0.94
Fletcher	5	Bonnie	Y	0	Week 0 +AC0- 07/08/2014	Meta	09+AC0-07+AC0-2014 16:17	Queen's +AC0- Sarah	1.92	0.34	1.56	0	0.01	0.72
Fletcher	5	Bonnie	Y	0	Week 0 +AC0- 07/08/2014	Hypo	09+AC0-07+AC0-2014 16:26	Queen's +AC0- Sarah	2.22	0.27	1.68	0	0.27	0.71
Fletcher	5	Bonnie	Y	0	Week 0 +AC0- 07/08/2014	Epi	09+AC0-07+AC0-2014 16:30	Queen's +AC0- Sarah	2.45	0.72	1.38	0	0.34	0.72
Fletcher	5	Bonnie	Y	1	Week 1+AC0-07/17/14	Epi	18+AC0-07+AC0-2014 8:45	Queen's+AC0-Sarah	2.9	0.89	1.44	0.32	0.24	0.68
Fletcher	5	Bonnie	Y	1	Week 1+AC0-07/17/14	Meta	18+AC0-07+AC0-2014 9:04	Queen's+AC0-Sarah	2.56	0.33	2	0	0.23	0.84
Fletcher	5	Bonnie	Y	1	Week 1+AC0-07/17/14	Hypo	18+AC0-07+AC0-2014 9:44	Queen's+AC0-Sarah	2.06	0.28	1.78	0	0	0.76
Fletcher	5	Bonnie	Y	2	Week 2+AC0-7/24/2014	Epi	24+AC0-07+AC0-2014 18:15	Queen's+AC0-Sarah	1.95	0.86	0.76	0.07	0.26	0.63
Fletcher	5	Bonnie	Y	2	Week 2+AC0-7/24/2014	Meta	24+AC0-07+AC0-2014 18:19	Queen's+AC0-Sarah	2.36	0.23	1.92	0	0.21	0.85
Fletcher	5	Bonnie	Y	2	Week 2+AC0-7/24/2014	Hypo	24+AC0-07+AC0-2014 18:23	Queen's+AC0-Sarah	1.82	0.21	1.61	0	0	0.68
Fletcher	5	Bonnie	Y	3	Week 3+AC0-7/30/2014	Hypo	30+AC0-07+AC0-2014 20:14	Queen's+AC0-Sarah	1.93	0.11	1.82	0	0	0.65
Fletcher	5	Bonnie	Y	3	Week 3 +AC0- 7/30/2014	Meta	30+AC0-07+AC0-2014 20:17	Queen's+AC0-Sarah	2.29	0.44	1.77	0	0.07	0.79
Fletcher	5	Bonnie	Y	3	Week 3 +AC0- 7/30/2014	Epi	30+AC0-07+AC0-2014 20:21	Queen's+AC0-Sarah	1.62	0.78	0.72	0.13	0	0.56
Fletcher	5	Bonnie	Y	4	Week 4 +AC0- 8/8/2014	Epi	08+AC0-08+AC0-2014 17:14	Queen's+AC0-Sarah	0.93	0.51	0.31	0.1	0	0.59
Fletcher	5	Bonnie	Y	4	Week 4 +AC0- 8/8/2014	Meta	08+AC0-08+AC0-2014 17:17	Queen's+AC0-Sarah	1.43	0.37	0.93	0	0.13	0.74
Fletcher	5	Bonnie	Y	4	Week 4 +AC0- 8/8/2014	Hypo	08+AC0-08+AC0-2014 17:20	Queen's+AC0-Sarah	1.77	0.05	1.69	0	0.03	0.73
Fletcher	5	Bonnie	Y	5	Week 5 +AC0- 8/14/2014	Epi	14+AC0-08+AC0-2014 17:15	Queen's+AC0-Sarah	1.28	0.68	0.26	0	0.35	0.84
Fletcher	5	Bonnie	Y	5	Week 5 +AC0- 8/14/2014	Meta	14+AC0-08+AC0-2014 17:18	Queen's+AC0-Sarah	1.44	0.12	1.06	0	0.26	1.04
Fletcher	5	Bonnie	Y	5	Week 5 +AC0- 8/14/2014	Hypo	14+AC0-08+AC0-2014 17:21	Queen's+AC0-Sarah	2.31	0.17	2.05	0	0.09	0.89
Fletcher	5	Bonnie	Y	6	Week 6 +AC0- 8/20/2014	Epi	20+AC0-08+AC0-2014 16:09	Queen's+AC0-Sarah	1.13	0.66	0.24	0	0.22	0.8
Fletcher	5	Bonnie	Y	6	Week 6 +AC0- 8/20/2014	Meta	20+AC0-08+AC0-2014 16:12	Queen's+AC0-Sarah	1.83	0.11	1.51	0	0.2	0.99
Fletcher	5	Bonnie	Y	6	Week 6 +AC0-8 /20/2014	Hypo	20+AC0-08+AC0-2014 16:15	Queen's+AC0-Sarah	2.18	0.01	2.03	0	0.14	0.96
Fletcher	5	Bonnie	Y	7	Week 7 +AC0- 8/26/2014	Epi	26+AC0-08+AC0-2014 14:43	Queen's+AC0-Sarah	1.21	0.52	0.25	0.44	0	0.75
Fletcher	5	Bonnie	Y	7	Week 7 +AC0- 8/26/2014	Meta	26+AC0-08+AC0-2014 14:46	Queen's+AC0-Sarah	1.27	0	1.11	0.15	0	1.02
Fletcher	5	Bonnie	Y	7	Week 7 +AC0- 8/26/2014	Hypo	26+AC0-08+AC0-2014 14:49	Queen's+AC0-Sarah	1.95	0.05	1.83	0.07	0	0.95
Fletcher	6	Mix	Y	0	Week 0 +AC0- 07/08/2014	Epi	09+AC0-07+AC0-2014 16:41	Queen's +AC0- Sarah	2.36	0.17	1.67	0.05	0.46	0.79
Fletcher	6	Mix	Y	0	Week 0 +AC0- 07/08/2014	Meta	09+AC0-07+AC0-2014 16:59	Queen's +AC0- Sarah	2.08	0.06	1.78	0	0.24	0.76
Fletcher	6	Mix	Y	0	Week 0 +AC0- 07/08/2014	Hypo	09+AC0-07+AC0-2014 17:11	Queen's +AC0- Sarah	1.5	0.07	1.28	0	0.14	0.71
Fletcher	6	Mix	Y	1	Week 1+AC0-07/17/14	Epi	18+AC0-07+AC0-2014 7:28	Queen's+AC0-Sarah	1.91	0	1.85	0.06	0	1.11
Fletcher	6	Mix	Y	1	Week 1+AC0-07/17/14	Meta	18+AC0-07+AC0-2014 8:14	Queen's+AC0-Sarah	2.62	0	2.43	0	0.19	0.96
Fletcher	6	Mix	Y	1	Week 1+AC0-07/17/14	Hypo	18+AC0-07+AC0-2014 10:15	Queen's+AC0-Sarah	1.75	0.11	1.65	0	0	0.67
Fletcher	6	Mix	Y	2	Week 2+AC0-7/24/2014	Epi	24+AC0-07+AC0-2014 18:27	Queen's+AC0-Sarah	1.63	0	1.49	0	0.14	0.94
Fletcher	6	Mix	Y	2	Week 2+AC0-7/24/2014	Meta	24+AC0-07+AC0-2014 18:31	Queen's+AC0-Sarah	2.45	0	2.38	0	0.07	0.8
Fletcher	6	Mix	Y	2	Week 2+AC0-7/24/2014	Hypo	24+AC0-07+AC0-2014 18:34	Queen's+AC0-Sarah	1.95	0.16	1.79	0	0	0.72
Fletcher	6	Mix	Y	3	Week 3 +AC0- 7/30/2014	Hypo	30+AC0-07+AC0-2014 20:54	Queen's+AC0-Sarah	2.16	0.2	1.96	0	0	0.7
Fletcher	6	Mix	Y	3	Week 3 +AC0- 7/30/2014	Epi	30+AC0-07+AC0-2014 20:58	Queen's+AC0-Sarah	1.7	0.44	0.93	0.33	0	0.68
Fletcher	6	Mix	Y	3	Week 3 +AC0-7/30/2014	Meta	30+AC0-07+AC0-2014 21:01	Queen's+AC0-Sarah	2.82	0.06	2.43	0.17	0.15	0.77
Fletcher	6	Mix	Y	4	Week 4 +AC0- 8/8/2014	Epi	08+AC0-08+AC0-2014 17:23	Queen's+AC0-Sarah	0.78	0.21	0.31	0.23	0.04	0.51
Fletcher	6	Mix	Y	4	Week 4 +AC0- 8/8/2014	Meta	08+AC0-08+AC0-2014 17:26	Queen's+AC0-Sarah	1.41	0.15	1.16	0	0.1	0.61
Fletcher	6	Mix	Y	4	Week 4 +AC0- 8/8/2014	Hypo	08+AC0-08+AC0-2014 17:42	Queen's+AC0-Sarah	1.8	0.01	1.68	0	0.11	0.62
Fletcher	6	Mix	Y	5	Week 5 +AC0- 8/14/2014	Epi	14+AC0-08+AC0-2014 17:33	Queen's+AC0-Sarah	1.36	0.54	0.38	0.17	0.27	0.81
Fletcher	6	Mix	Y	5	Week 5 +AC0- 8/14/2014	Meta	14+AC0-08+AC0-2014 17:36	Queen's+AC0-Sarah	1.62	0.15	1.21	0	0.26	0.96
Fletcher	6	Mix	Y	5	Week 5 +AC0- 8/14/2014	Hypo	14+AC0-08+AC0-2014 17:40	Queen's+AC0-Sarah	2.37	0	2.18	0	0.19	0.91
Fletcher	6	Mix	Y	6	Week 6 +AC0- 8/20/2014	Epi	20+AC0-08+AC0-2014 16:18	Queen's+AC0-Sarah	0.92	0.43	0.27	0	0.22	0.83
Fletcher	6	Mix	Y	6	Week 6 +AC0- 8/20/2014	Meta	20+AC0-08+AC0-2014 16:22	Queen's+AC0-Sarah	2	0.23	1.54	0	0.24	1.04
Fletcher	6	Mix	Y	6	Week 6 +AC0- 8/20/2014	Hypo	20+AC0-08+AC0-2014 16:25	Queen's+AC0-Sarah	2.28	0	2.13	0	0.15	0.97
Fletcher	6	Mix	Y	7	Week 7 +AC0- 8/26/2014	Epi	26+AC0-08+AC0-2014 14:52	Queen's+AC0-Sarah	1.09	0.45	0.21	0.43	0	0.76
Fletcher	6	Mix	Y	7	Week 7 +AC0- 8/26/2014	Meta	26+AC0-08+AC0-2014 14:55	Queen's+AC0-Sarah	1.57	0.11	1.12	0.16	0.19	0.97
Fletcher	6	Mix	Y	7	Week 7 +AC0- 8/26/2014	Hypo	26+AC0-08+AC0-2014 14:58	Queen's+AC0-Sarah	1.94	0	1.77	0.08	0.08	0.95
Fletcher	7	Bonnie	N	0	Week 0 +AC0- 07/08/2014	Epi	09+AC0-07+AC0-2014 18:15	Queen's +AC0- Sarah	2.25	0.4	1.34	0.29	0.22	0.72
Fletcher	7	Bonnie	N	0	Week 0 +AC0- 07/08/2014	Meta	09+AC0-07+AC0-2014 18:32	Queen's +AC0- Sarah	2.11	0.2	1.79	0	0.12	0.73
Fletcher	7	Bonnie	N	0	Week 0 +AC0- 07/08/2014	Hypo	09+AC0-07+AC0-2014 18:50	Queen's +AC0- Sarah	1.42	0.07	1.21	0	0.14	0.73
Fletcher	7	Bonnie	N	1	Week 1+AC0-07/17/14	Meta	17+AC0-07+AC0-2014 20:29	Queen's+AC0-Sarah	2.12	0.23	1.48	0.17	0.24	0.65
Fletcher	7	Bonnie	N	1	Week 1+AC0-07/17/14	Hypo	17+AC0-07+AC0-2014 20:35	Queen's+AC0-Sarah	1.73	0.09	1.25	0.39	0	0.59
Fletcher	7	Bonnie	N	1	Week 1+AC0-07/17/14	Epi	18+AC0-07+AC0-2014 8:55	Queen's+AC0-Sarah	2.55	0.86	1.12	0.31	0.25	0.71
Fletcher	7	Bonnie	N	2	Week 2+AC0-7/24/2014	Epi	24+AC0-07+AC0-2014 18:37	Queen's+AC0-Sarah	1.85	0.66	0.88	0.25	0.07	0.69
Fletcher	7	Bonnie	N	2	Week 2+AC0-7/24/2014	Meta	24+AC0-07+AC0-2014 18:40	Queen's+AC0-Sarah	2.84	0.39	2.21	0	0.24	0.8
Fletcher	7	Bonnie	N	2	Week 2+AC0-7/24/2014	Hypo	24+AC0-07+AC0-2014 18:43	Queen's+AC0-Sarah	1.92	0.24	1.67	0	0.01	0.69
Fletcher	7	Bonnie	N	3	Week 3 +AC0- 7/30/2014	Epi	30+AC0-07+AC0-2014 19:55	Queen's+AC0-Sarah	1.64	0.68	0.66	0	0.3	0.7
Fletcher	7	Bonnie	N	3	Week 3 +AC0- 7/30/2014	Meta	30+AC0-07+AC0-2014 19:58	Queen's+AC0-Sarah	2.14	0.38	1.66	0	0.11	0.82
Fletcher	7	Bonnie	N	3	Week 3 +AC0- 7/30/2014	Hypo	30+AC0-07+AC0-2014 20:01	Queen's+AC0-Sarah	1.54	0.28	1.26	0	0	0.5
Fletcher	7	Bonnie	N	4	Week 4 +AC0- 8/8/2014	Epi	08+AC0-08+AC0-2014 17:33	Queen's+AC0-Sarah	0.97	0.45	0.44	0.04	0.04	0.45
Fletcher	7	Bonnie	N	4	Week 4 +AC0- 8/8/2014	Meta	08+AC0-08+AC0-2014 17:36	Queen's+AC0-Sarah	1.36	0.04	1.32	0	0	0.73
Fletcher	7	Bonnie	N	4	Week 4 +AC0- 8/8/2014	Hypo	08+AC0-08+AC0-2014 17:39	Queen's+AC0-Sarah	1.79	0.14	1.65	0	0	0.65
Fletcher	7	Bonnie	N	5	Week 5 +AC0- 8/14/2014	Epi	14+AC0-08+AC0-2014 17:54	Queen's+AC0-Sarah	1.45	0.59	0.45	0	0.41	0.8
Fletcher	7	Bonnie	N	5	Week 5 +AC0- 8/14/2014	Meta	14+AC0-08+AC0-2014 17:58	Queen's+AC0-Sarah	1.42	0	1.28	0	0.13	1.05
Fletcher	7	Bonnie	N	5	Week 5 +AC0- 8/14/2014	Hypo	14+AC0-08+AC0-2014 18:01	Queen's+AC0-Sarah	2.12	0	1.99	0	0.13	0.96
Fletcher	7	Bonnie	N	6	Week 6 +AC0- 8/20/2014	Epi	20+AC0-08+AC0-2014 16:29	Queen's+AC0-Sarah	1.13	0.42	0.44	0	0.28	0.82
Fletcher	7	Bonnie	N	6	Week 6 +AC0- 8/20/2014	Meta	20+AC0-08+AC0-2014 16:32	Queen's+AC0-Sarah	1.14	0.44	0.42	0	0.28	0.8
Fletcher	7	Bonnie	N	6	Week 6 +AC0- 8/20/2014	Hypo	20+AC0-08+AC0-2014 16:39	Queen's+AC0-Sarah	2	0	1.92	0	0.08	1
Fletcher	7	Bonnie	N	7	Week 7 +AC0- 8/26/2014	Epi	26+AC0-08+AC0-2014 15:01	Queen's+AC0-Sarah	1.53	0.48	0.31	0.75	0	0.73
Fletcher	7	Bonnie	N	7	Week 7 +AC0- 8/26/2014	Meta	26+AC0-08+AC0-2014 15:26	Queen's+AC0-Sarah	1.07	0	0.8	0.27	0	0.94
Fletcher	7	Bonnie	N	7	Week 7 +AC0- 8/26/2014	Hypo	26+AC0-08+AC0-2014 15:31	Queen's+AC0-Sarah	1.58	0	1.58	0	0	0.99
Fletcher	8	Echo	Y	0	Week 0 +AC0- 07/08/2014	Hypo	09+AC0-07+AC0-2014 17:22	Queen's +AC0- Sarah	1.45	0.02	1.29	0	0.15	0.73
Fletcher	8	Echo	Y	0	Week 0 +AC0- 07/08/2014	Epi	09+AC0-07+AC0-2014 18:11	Queen's +AC0- Sarah	2.25	0.58	1.36	0.14	0.16	0.7
Fletcher	8	Echo	Y	0	Week 0 +AC0- 07/08/2014	Meta	09+AC0-07+AC0-2014 18:27	Queen's +AC0- Sarah	2.32	0.14	1.9	0.2	0.08	0.74
Fletcher	8	Echo	Y	1	Week 1+AC0-07/17/14	Epi	17+AC0-07+AC0-2014 20:01	Queen's+AC0-Sarah	2.12	0.07	1.51	0.48	0.07	0.63
Fletcher	8	Echo	Y	1	Week 1+AC0-07/17/14	Meta	17+AC0-07+AC0-2014 20:32	Queen's+AC0-Sarah	1.92	0.08	1.45	0.24	0.15	0.65
Fletcher	8	Echo	Y	1	Week 1+AC0-07/17/14	Hypo	17+AC0-07+AC0-2014 21:07	Queen's+AC0-Sarah	1.86	0.11	1.56	0	0.2	0.68
Fletcher	8	Echo	Y	2	Week 2+AC0-7/24/2014	Epi	24+AC0-07+AC0-2014 18:46	Queen's+AC0-Sarah	2.22	0.63	1.49	0	0.09	0.7
Fletcher	8	Echo	Y	2	Week 2+AC0-7/24/2014	Meta	24+AC0-07+AC0-2014 18:50	Queen's+AC0-Sarah	2.92	0.17	2.54	0	0.22	0.88
Fletcher	8	Echo	Y	2	Week 2+AC0-7/24/2014	Hypo	24+AC0-07+AC0-2014 18:54	Queen's+AC0-Sarah	1.84	0.18	1.65	0	0.01	0.74
Fletcher	8	Echo	Y	3	Week 3 +AC0-7/30/2014	Meta	30+AC0-07+AC0-2014 20:05	Queen's+AC0-Sarah	1.68	0.12	1.56	0	0	0.65
Fletcher	8	Echo	Y	3	Week 3 +AC0- 7/30/2014	Epi	30+AC0-07+AC0-2014 20:08	Queen's+AC0-Sarah	1.27	0.32	0.95	0	0	0.5
Fletcher	8	Echo	Y	3	Week 3 +AC0-7/30/2014	Hypo	30+AC0-07+AC0-2014 20:11	Queen's+AC0-Sarah	1.89	0.13	1.75	0	0	0.63
Fletcher	8	Echo	Y	3	Week 3 +AC0- 7/30/2014	Meta	30+AC0-07+AC0-2014 20:34	Queen's+AC0-Sarah	2.25	0.2	1.89	0.07	0.1	0.75
Fletcher	8	Echo	Y	4	Week 4 +AC0-8/8/2014	Epi	08+AC0-08+AC0-2014 17:46	Queen's+AC0-Sarah	1.32	0.32	0.65	0.2	0.16	0.62
Fletcher	8	Echo	Y	4	Week 4 +AC0- 8/8/2014	Meta	08+AC0-08+AC0-2014 17:49	Queen's+AC0-Sarah	2.13	0.08	1.7	0	0.35	0.72
Fletcher	8	Echo	Y	4	Week 4 +AC0- 8/8/2014	Hypo	08+AC0-08+AC0-2014 17:55	Queen's+AC0-Sarah	1.93	0.05	1.8	0	0.09	0.66
Fletcher	8	Echo	Y	5	Week 5 +AC0- 8/14/2014	Epi	14+AC0-08+AC0-2014 18:11	Queen's+AC0-Sarah	1.49	0.36	0.49	0.32	0.32	0.79
Fletcher	8	Echo	Y	5	Week 5 +AC0- 8/14/2014	Meta	14+AC0-08+AC0-2014 18:15	Queen's+AC0-Sarah	2.26	0.13	1.5	0.08	0.55	1
Fletcher	8	Echo	Y	5	Week 5 +AC0- 8/14/2014	Hypo	14+AC0-08+AC0-2014 18:24	Queen's+AC0-Sarah	2.76	0	2.48	0	0.28	0.94
Fletcher	8	Echo	Y	6	Week 6 +AC0- 8/20/2014	Epi	20+AC0-08+AC0-2014 16:43	Queen's+AC0-Sarah	0.89	0.39	0.35	0	0.16	0.76
Fletcher	8	Echo	Y	6	Week 6 +AC0- 8/20/2014	Meta	20+AC0-08+AC0-2014 16:46	Queen's+AC0-Sarah	2.39	0.2	1.77	0	0.42	1.02
Fletcher	8	Echo	Y	6	Week 6 +AC0- 8/20/2014	Hypo	20+AC0-08+AC0-2014 16:49	Queen's+AC0-Sarah	2.48	0	2.3	0	0.18	0.93
Fletcher	8	Echo	Y	7	Week 7 +AC0- 8/26/2014	Epi	26+AC0-08+AC0-2014 15:34	Queen's+AC0-Sarah	0.87	0.41	0.15	0.3	0	0.7
Fletcher	8	Echo	Y	7	Week 7 +AC0- 8/26/2014	Meta	26+AC0-08+AC0-2014 15:38	Queen's+AC0-Sarah	1.73	0	1.37	0.36	0	0.96
Fletcher	8	Echo	Y	7	Week 7 +AC0- 8/26/2014	Hypo	26+AC0-08+AC0-2014 15:41	Queen's+AC0-Sarah	2.29	0	2	0.27	0.03	0.92
Fletcher	9	Bonnie	Y	0	Week 0 +AC0- 07/08/2014	Meta	09+AC0-07+AC0-2014 18:02	Queen's +AC0- Sarah	2.49	0.3	2.05	0	0.15	0.75
Fletcher	9	Bonnie	Y	0	Week 0 +AC0- 07/08/2014	Epi	09+AC0-07+AC0-2014 18:39	Queen's +AC0- Sarah	2.15	0.37	1.41	0.11	0.25	0.71
Fletcher	9	Bonnie	Y	0	Week 0 +AC0- 07/08/2014	Hypo	09+AC0-07+AC0-2014 19:46	Queen's +AC0- Sarah	1.54	0.17	1.26	0.01	0.11	0.72
Fletcher	9	Bonnie	Y	1	Week 1+AC0-07/17/14	Epi	17+AC0-07+AC0-2014 19:53	Queen's+AC0-Sarah	2.02	0.59	0.94	0.41	0.08	0.53
Fletcher	9	Bonnie	Y	1	Week 1+AC0-07/17/14	Meta	17+AC0-07+AC0-2014 20:18	Queen's+AC0-Sarah	2.02	0.08	1.64	0.14	0.17	0.74
Fletcher	9	Bonnie	Y	1	Week 1+AC0-07/17/14	Hypo	17+AC0-07+AC0-2014 20:40	Queen's+AC0-Sarah	1.61	0.12	1.43	0	0.06	0.67
Fletcher	9	Bonnie	Y	2	Week 2+AC0-7/24/2014	Epi	24+AC0-07+AC0-2014 18:59	Queen's+AC0-Sarah	2.01	0.88	0.64	0.42	0.07	0.6
Fletcher	9	Bonnie	Y	2	Week 2+AC0-7/24/2014	Meta	24+AC0-07+AC0-2014 19:03	Queen's+AC0-Sarah	2.2	0.12	1.75	0.01	0.32	0.83
Fletcher	9	Bonnie	Y	2	Week 2+AC0-7/24/2014	Hypo	24+AC0-07+AC0-2014 19:07	Queen's+AC0-Sarah	1.8	0.2	1.57	0	0.03	0.72
Fletcher	9	Bonnie	Y	3	Week 3 +AC0- 7/30/2014	Epi	30+AC0-07+AC0-2014 21:11	Queen's+AC0-Sarah	1.53	0.89	0.58	0.05	0	0.57
Fletcher	9	Bonnie	Y	3	Week 3 +AC0- 7/30/2014	Meta	30+AC0-07+AC0-2014 21:14	Queen's+AC0-Sarah	2.43	0.4	1.73	0.13	0.17	0.76
Fletcher	9	Bonnie	Y	3	Week 3 +AC0- 7/30/2014	Hypo	30+AC0-07+AC0-2014 21:17	Queen's+AC0-Sarah	1.95	0.29	1.65	0	0	0.63
Fletcher	9	Bonnie	Y	4	Week 4 +AC0- 8/8/2014	Epi	08+AC0-08+AC0-2014 17:59	Queen's+AC0-Sarah	0.82	0.47	0.26	0	0.09	0.58
Fletcher	9	Bonnie	Y	4	Week 4 +AC0- 8/8/2014	Meta	08+AC0-08+AC0-2014 18:03	Queen's+AC0-Sarah	1.44	0.3	1.02	0	0.13	0.71
Fletcher	9	Bonnie	Y	4	Week 4 +AC0- 8/8/2014	Hypo	08+AC0-08+AC0-2014 18:07	Queen's+AC0-Sarah	1.54	0.1	1.44	0	0	0.68
Fletcher	9	Bonnie	Y	5	Week 5 +AC0- 8/14/2014	Epi	14+AC0-08+AC0-2014 18:28	Queen's+AC0-Sarah	1.35	0.46	0.45	0.12	0.33	0.84
Fletcher	9	Bonnie	Y	5	Week 5 +AC0- 8/14/2014	Meta	14+AC0-08+AC0-2014 18:32	Queen's+AC0-Sarah	1.27	0.02	1.02	0	0.23	1.09
Fletcher	9	Bonnie	Y	5	Week 5 +AC0- 8/14/2014	Hypo	14+AC0-08+AC0-2014 18:37	Queen's+AC0-Sarah	2.03	0	1.89	0	0.14	1
Fletcher	9	Bonnie	Y	6	Week 6 +AC0- 8/20/2014	Epi	20+AC0-08+AC0-2014 16:53	Queen's+AC0-Sarah	1.38	0.79	0.23	0.03	0.34	0.77
Fletcher	9	Bonnie	Y	6	Week 6 +AC0- 8/20/2014	Meta	20+AC0-08+AC0-2014 16:56	Queen's+AC0-Sarah	1.3	0.02	1.19	0	0.09	1.09
Fletcher	9	Bonnie	Y	6	Week 6 +AC0-8/20/2014	Hypo	20+AC0-08+AC0-2014 16:59	Queen's+AC0-Sarah	1.97	0.05	1.84	0	0.08	0.97
Fletcher	9	Bonnie	Y	7	Week 7 +AC0- 8/26/2014	Epi	26+AC0-08+AC0-2014 15:44	Queen's+AC0-Sarah	1.31	0.61	0.21	0.49	0	0.71
Fletcher	9	Bonnie	Y	7	Week 7 +AC0- 8/26/2014	Meta	26+AC0-08+AC0-2014 15:47	Queen's+AC0-Sarah	1.01	0.04	0.91	0.06	0	1.03
Fletcher	9	Bonnie	Y	7	Week 7 +AC0- 8/26/2014	Hypo	26+AC0-08+AC0-2014 15:50	Queen's+AC0-Sarah	1.49	0	1.48	0	0	0.98
Fletcher	10	Bonnie	N	0	Week 0 +AC0- 07/08/2014	Hypo	09+AC0-07+AC0-2014 17:29	Queen's +AC0- Sarah	1.44	0.06	1.19	0	0.2	0.71
Fletcher	10	Bonnie	N	0	Week 0 +AC0- 07/08/2014	Meta	09+AC0-07+AC0-2014 17:39	Queen's +AC0- Sarah	2.14	0.14	1.67	0	0.33	0.72
Fletcher	10	Bonnie	N	0	Week 0 +AC0- 07/08/2014	Epi	09+AC0-07+AC0-2014 17:55	Queen's +AC0- Sarah	2.24	0.45	1.41	0.16	0.22	0.7
Fletcher	10	Bonnie	N	1	Week 1+AC0-07/17/14	Hypo	17+AC0-07+AC0-2014 21:15	Queen's+AC0-Sarah	1.55	0.11	1.4	0	0.05	0.69
Fletcher	10	Bonnie	N	1	Week 1+AC0-07/17/14	Epi	17+AC0-07+AC0-2014 21:23	Queen's+AC0-Sarah	2.29	0.53	1.05	0.54	0.17	0.61
Fletcher	10	Bonnie	N	1	Week 1+AC0-07/17/14	Meta	18+AC0-07+AC0-2014 9:26	Queen's+AC0-Sarah	2.43	0.34	1.86	0	0.24	0.77
Fletcher	10	Bonnie	N	2	Week 2+AC0-7/24/2014	Epi	24+AC0-07+AC0-2014 19:11	Queen's+AC0-Sarah	1.88	0.84	0.79	0.25	0	0.62
Fletcher	10	Bonnie	N	2	Week 2+AC0-7/24/2014	Meta	24+AC0-07+AC0-2014 19:17	Queen's+AC0-Sarah	2.38	0.12	1.94	0.11	0.2	0.89
Fletcher	10	Bonnie	N	2	Week 2+AC0-7/24/2014	Hypo	24+AC0-07+AC0-2014 19:21	Queen's+AC0-Sarah	1.82	0.21	1.61	0	0	0.71
Fletcher	10	Bonnie	N	3	Week 3 +AC0- 7/30/2014	Epi	30+AC0-07+AC0-2014 21:20	Queen's+AC0-Sarah	1.48	0.76	0.65	0.07	0	0.6
Fletcher	10	Bonnie	N	3	Week 3 +AC0- 7/30/2014	Meta	30+AC0-07+AC0-2014 21:23	Queen's+AC0-Sarah	2	0.18	1.71	0.08	0.04	0.83
Fletcher	10	Bonnie	N	3	Week 3 +AC0- 7/30/2014	Hypo	30+AC0-07+AC0-2014 21:27	Queen's+AC0-Sarah	1.65	0.16	1.5	0	0	0.61
Fletcher	10	Bonnie	N	4	Week 4 +AC0- 8/8/2014	Epi	08+AC0-08+AC0-2014 18:12	Queen's+AC0-Sarah	0.89	0.59	0.3	0	0	0.46
Fletcher	10	Bonnie	N	4	Week 4 +AC0- 8/8/2014	Meta	08+AC0-08+AC0-2014 18:15	Queen's+AC0-Sarah	1.18	0.04	1.03	0	0.11	0.78
Fletcher	10	Bonnie	N	4	Week 4 +AC0- 8/8/2014	Hypo	08+AC0-08+AC0-2014 18:18	Queen's+AC0-Sarah	1.47	0	1.36	0	0.1	0.73
Fletcher	10	Bonnie	N	5	Week 5 +AC0- 8/14/2014	Epi	14+AC0-08+AC0-2014 18:43	Queen's+AC0-Sarah	1.09	0.27	0.37	0.19	0.27	0.83
Fletcher	10	Bonnie	N	5	Week 5+AC0- 8/14/2014	Meta	14+AC0-08+AC0-2014 18:51	Queen's+AC0-Sarah	1.09	0	1.09	0	0	1.13
Fletcher	10	Bonnie	N	5	Week 5 +AC0- 8/1/4/2014	Hypo	14+AC0-08+AC0-2014 18:54	Queen's+AC0-Sarah	1.9	0	1.84	0	0.06	1.02
Fletcher	10	Bonnie	N	6	Week 6 +AC0- 8/20/2014	Epi	20+AC0-08+AC0-2014 17:03	Queen's+AC0-Sarah	1.39	0.77	0.28	0	0.33	0.73
Fletcher	10	Bonnie	N	6	Week 6 +AC0- 8/20/2014	Meta	20+AC0-08+AC0-2014 17:06	Queen's+AC0-Sarah	1.19	0	1.19	0	0	1.09
Fletcher	10	Bonnie	N	6	Week 6 +AC0- 8/20/2014	Hypo	20+AC0-08+AC0-2014 17:09	Queen's+AC0-Sarah	1.66	0	1.66	0	0	0.98
Fletcher	10	Bonnie	N	7	Week 7 +AC0- 8/26/2014	Epi	26+AC0-08+AC0-2014 15:53	Queen's+AC0-Sarah	1.3	0.63	0.26	0.41	0	0.67
Fletcher	10	Bonnie	N	7	Week 7 +AC0- 8/26/2014	Meta	26+AC0-08+AC0-2014 15:55	Queen's+AC0-Sarah	1.26	0.31	0.56	0.39	0	0.84
Fletcher	10	Bonnie	N	7	Week 7 +AC0- 8/26/2014	Hypo	26+AC0-08+AC0-2014 15:58	Queen's+AC0-Sarah	1.35	0	1.35	0	0	1
Fletcher	11	Mix	N	0	Week 0 +AC0- 07/08/2014	Hypo	09+AC0-07+AC0-2014 20:38	Queen's +AC0- Sarah	1.67	0.17	1.4	0	0.09	0.72
Fletcher	11	Mix	N	0	Week 0 +AC0- 07/08/2014	Epi	09+AC0-07+AC0-2014 21:36	Queen's +AC0- Sarah	2.56	0.5	1.73	0.26	0.08	0.69
Fletcher	11	Mix	N	1	Week 1+AC0-07/17/14	Hypo	17+AC0-07+AC0-2014 20:50	Queen's+AC0-Sarah	1.42	0.02	1.38	0	0.01	0.65
Fletcher	11	Mix	N	1	Week 1+AC0-07/17/14	Epi	18+AC0-07+AC0-2014 9:01	Queen's+AC0-Sarah	1.96	0.33	1.39	0	0.24	0.71
Fletcher	11	Mix	N	1	Week 1+AC0-07/17/14	Meta	18+AC0-07+AC0-2014 10:35	Queen's+AC0-Sarah	2.02	0	2.02	0	0	0.83
Fletcher	11	Mix	N	2	Week 2+AC0-7/24/2014	Epi	24+AC0-07+AC0-2014 19:27	Queen's+AC0-Sarah	1.93	0.58	1.3	0	0.05	0.63
Fletcher	11	Mix	N	2	Week 2+AC0-7/24/2014	Meta	24+AC0-07+AC0-2014 19:31	Queen's+AC0-Sarah	2.19	0	2.16	0	0.03	0.9
Fletcher	11	Mix	N	2	Week 2+AC0-7/24/2014	Hypo	24+AC0-07+AC0-2014 19:34	Queen's+AC0-Sarah	1.78	0.07	1.72	0	0	0.77
Fletcher	11	Mix	N	3	Week 3 +AC0- 7/30/2014	Meta	31+AC0-07+AC0-2014 7:58	Queen's+AC0-Sarah	3.08	0	3.08	0	0	1.28
Fletcher	11	Mix	N	3	Week 3 +AC0- 7/30/2014	Epi	31+AC0-07+AC0-2014 8:07	Queen's+AC0-Sarah	1.9	0.21	1.35	0.31	0.03	0.93
Fletcher	11	Mix	N	3	Week 3 +AC0- 7/30/2014	Hypo	31+AC0-07+AC0-2014 8:12	Queen's+AC0-Sarah	2.38	0	2.33	0	0.05	1.03
Fletcher	11	Mix	N	4	Week 4 +AC0- 8/8/2014	Epi	08+AC0-08+AC0-2014 18:25	Queen's+AC0-Sarah	0.98	0.43	0.53	0	0.01	0.57
Fletcher	11	Mix	N	4	Week 4 +AC0- 8/8/2014	Meta	08+AC0-08+AC0-2014 18:28	Queen's+AC0-Sarah	1.75	0	1.68	0	0.07	0.79
Fletcher	11	Mix	N	4	Week 4 +AC0- 8/8/2014	Hypo	08+AC0-08+AC0-2014 18:31	Queen's+AC0-Sarah	1.87	0	1.87	0	0	0.68
Fletcher	11	Mix	N	5	Week 5 +AC0- 8/14/2014	Epi	14+AC0-08+AC0-2014 19:03	Queen's+AC0-Sarah	0.91	0.05	0.39	0.24	0.23	0.9
Fletcher	11	Mix	N	5	Week 5 +AC0- 8/14/2014	Meta	14+AC0-08+AC0-2014 19:07	Queen's+AC0-Sarah	1.49	0	1.31	0	0.18	1.08
Fletcher	11	Mix	N	5	Week 5 +AC0- 8/14/2014	Hypo	14+AC0-08+AC0-2014 19:12	Queen's+AC0-Sarah	2.47	0.01	2.39	0	0.07	0.97
Fletcher	11	Mix	N	6	Week 6 +AC0- 8/20/2014	Epi	20+AC0-08+AC0-2014 17:13	Queen's+AC0-Sarah	1.33	0.62	0.31	0	0.4	0.79
Fletcher	11	Mix	N	6	Week 6 +AC0- 8/20/2014	Meta	20+AC0-08+AC0-2014 17:16	Queen's+AC0-Sarah	1.69	0.12	1.39	0	0.19	1.06
Fletcher	11	Mix	N	6	Week 6 +AC0- 8/20/2014	Hypo	20+AC0-08+AC0-2014 17:19	Queen's+AC0-Sarah	2.43	0	2.31	0	0.11	1.02
Fletcher	11	Mix	N	7	Week 7 +AC0- 8/26/2014	Epi	26+AC0-08+AC0-2014 16:02	Queen's+AC0-Sarah	1.35	0.57	0.28	0.5	0	0.7
Fletcher	11	Mix	N	7	Week 7 +AC0- 8/26/2014	Meta	26+AC0-08+AC0-2014 16:05	Queen's+AC0-Sarah	1.78	0.25	1.23	0.3	0	0.99
Fletcher	11	Mix	N	7	Week 7 +AC0- 8/26/2014	Hypo	26+AC0-08+AC0-2014 16:08	Queen's+AC0-Sarah	1.91	0	1.81	0.1	0	0.98
Fletcher	12	Echo	N	0	Week 0 +AC0- 07/08/2014	Meta	09+AC0-07+AC0-2014 19:49	Queen's +AC0- Sarah	2.51	0.35	2.06	0	0.1	0.77
Fletcher	12	Echo	N	0	Week 0 +AC0- 07/08/2014	Hypo	09+AC0-07+AC0-2014 22:11	Queen's +AC0- Sarah	1.82	0.2	1.44	0	0.17	0.69
Fletcher	12	Echo	N	0	Week 0 +AC0- 07/08/2014	Epi	09+AC0-07+AC0-2014 22:13	Queen's +AC0- Sarah	2.65	0.39	1.62	0.43	0.22	0.78
Fletcher	12	Echo	N	1	Week 1+AC0-07/17/14	Meta	17+AC0-07+AC0-2014 21:03	Queen's+AC0-Sarah	2.2	0.02	1.97	0.09	0.12	0.76
Fletcher	12	Echo	N	1	Week 1+AC0-07/17/14	Hypo	17+AC0-07+AC0-2014 21:11	Queen's+AC0-Sarah	1.68	0.19	1.5	0	0	0.7
Fletcher	12	Echo	N	1	Week 1+AC0-07/17/14	Epi	18+AC0-07+AC0-2014 9:49	Queen's+AC0-Sarah	1.89	0.4	1.36	0.12	0.01	0.73
Fletcher	12	Echo	N	2	Week 2+AC0-7/24/2014	Epi	24+AC0-07+AC0-2014 19:37	Queen's+AC0-Sarah	1.72	0.23	1.24	0.17	0.08	0.64
Fletcher	12	Echo	N	2	Week 2+AC0-7/24/2014	Meta	24+AC0-07+AC0-2014 19:41	Queen's+AC0-Sarah	2.21	0	2.21	0	0	0.88
Fletcher	12	Echo	N	2	Week 2+AC0-7/24/2014	Hypo	24+AC0-07+AC0-2014 19:44	Queen's+AC0-Sarah	1.54	0.06	1.48	0	0	0.65
Fletcher	12	Echo	N	3	Week 3 +AC0- 7/30/2014	Hypo	31+AC0-07+AC0-2014 9:19	Queen's+AC0-Sarah	2.54	0	2.44	0	0.1	1.03
Fletcher	12	Echo	N	3	Week 3 +AC0- 7/30/2014	Epi	31+AC0-07+AC0-2014 9:23	Queen's+AC0-Sarah	1.72	0.24	1.31	0	0.17	0.95
Fletcher	12	Echo	N	3	Week 3 +AC0- 7/30/2014	Meta	31+AC0-07+AC0-2014 9:26	Queen's+AC0-Sarah	3.11	0	3.09	0	0.02	1.33
Fletcher	12	Echo	N	4	Week 4 +AC0- 8/8/2014	Epi	08+AC0-08+AC0-2014 18:35	Queen's+AC0-Sarah	1.09	0.34	0.69	0.06	0	0.55
Fletcher	12	Echo	N	4	Week 4 +AC0- 8/8/2014	Meta	08+AC0-08+AC0-2014 18:38	Queen's+AC0-Sarah	1.66	0	1.59	0	0.06	0.76
Fletcher	12	Echo	N	4	Week 4 +AC0- 8/8/2014	Hypo	08+AC0-08+AC0-2014 18:41	Queen's+AC0-Sarah	1.63	0	1.63	0	0	0.66
Fletcher	12	Echo	N	4	Week 4 +AC0- 8/8/2014	Meta	08+AC0-08+AC0-2014 19:07	Queen's+AC0-Sarah	1.73	0	1.62	0	0.11	0.83
Fletcher	12	Echo	N	5	Week 5 +AC0- 8/14/2014	Epi	14+AC0-08+AC0-2014 19:17	Queen's+AC0-Sarah	1.43	0.48	0.58	0	0.37	0.8
Fletcher	12	Echo	N	5	Week 5 +AC0- 8/4/2014	Meta	14+AC0-08+AC0-2014 19:20	Queen's+AC0-Sarah	1.95	0	1.82	0	0.13	1.11
Fletcher	12	Echo	N	5	Week 5 +AC0- 8/14/2014	Hypo	14+AC0-08+AC0-2014 19:25	Queen's+AC0-Sarah	2.52	0	2.42	0	0.1	0.99
Fletcher	12	Echo	N	6	Week 6 +AC0-8/20/2014	Meta	20+AC0-08+AC0-2014 17:24	Queen's+AC0-Sarah	1.28	0.51	0.36	0.01	0.4	0.81
Fletcher	12	Echo	N	6	Week 6 +AC0- 8/20/2014	Epi	20+AC0-08+AC0-2014 17:28	Queen's+AC0-Sarah	1.38	0.52	0.41	0.16	0.28	0.77
Fletcher	12	Echo	N	6	Week 6 +AC0- 8/.20/2014	Meta	20+AC0-08+AC0-2014 17:31	Queen's+AC0-Sarah	1.9	0.07	1.55	0	0.28	1.04
Fletcher	12	Echo	N	6	Week 6 +AC0- 8/20/2014	Hypo	20+AC0-08+AC0-2014 17:35	Queen's+AC0-Sarah	2.27	0.03	2.23	0	0.01	1
Fletcher	12	Echo	N	7	Week 7 +AC0- 8/26/2014	Epi	26+AC0-08+AC0-2014 16:13	Queen's+AC0-Sarah	1.39	0.6	0.29	0.51	0	0.69
Fletcher	12	Echo	N	7	Week 7 +AC0- 8/26/2014	Meta	26+AC0-08+AC0-2014 16:17	Queen's+AC0-Sarah	1.85	0.32	1.13	0.4	0	0.94
Fletcher	12	Echo	N	7	Week 7 +AC0- 8/26/2014	Hypo	26+AC0-08+AC0-2014 16:21	Queen's+AC0-Sarah	1.91	0	1.79	0.12	0	1
Fletcher	13	Echo	Y	0	Week 0 +AC0- 07/08/2014	Meta	09+AC0-07+AC0-2014 18:07	Queen's +AC0- Sarah	2.35	0.29	1.9	0.16	0	0.7
Fletcher	13	Echo	Y	0	Week 0 +AC0- 07/08/2014	Epi	09+AC0-07+AC0-2014 18:35	Queen's +AC0- Sarah	2.56	0.48	1.32	0.58	0.18	0.68
Fletcher	13	Echo	Y	0	Week 0 +AC0- 07/08/2014	Hypo	09+AC0-07+AC0-2014 19:04	Queen's +AC0- Sarah	1.5	0.07	1.27	0	0.16	0.67
Fletcher	13	Echo	Y	1	Week 1+AC0-07/17/14	Epi	18+AC0-07+AC0-2014 7:48	Queen's+AC0-Sarah	2.04	0.31	1.37	0	0.36	0.74
Fletcher	13	Echo	Y	1	Week 1+AC0-07/17/14	Meta	18+AC0-07+AC0-2014 10:52	Queen's+AC0-Sarah	2.1	0.14	1.86	0	0.11	0.84
Fletcher	13	Echo	Y	1	Week 1+AC0-07/17/14	Hypo	18+AC0-07+AC0-2014 11:03	Queen's+AC0-Sarah	1.6	0.08	1.52	0	0	0.78
Fletcher	13	Echo	Y	2	Week 2+AC0-7/24/2014	Epi	24+AC0-07+AC0-2014 19:48	Queen's+AC0-Sarah	1.81	0.58	1.21	0.02	0	0.53
Fletcher	13	Echo	Y	2	Week 2+AC0-7/24/2014	Meta	24+AC0-07+AC0-2014 19:51	Queen's+AC0-Sarah	2.07	0	2.07	0	0	0.8
Fletcher	13	Echo	Y	2	Week 2+AC0-7/24/2014	Hypo	24+AC0-07+AC0-2014 19:55	Queen's+AC0-Sarah	1.7	0.17	1.52	0	0	0.6
Fletcher	13	Echo	Y	3	Week 3 +AC0- 7/30/2014	Hypo	30+AC0-07+AC0-2014 21:48	Queen's+AC0-Sarah	2.06	0.11	1.95	0	0	0.85
Fletcher	13	Echo	Y	3	Week 3 +AC0- 7/30/2014	Meta	30+AC0-07+AC0-2014 21:54	Queen's+AC0-Sarah	2.55	0.03	2.4	0.05	0.07	0.94
Fletcher	13	Echo	Y	3	Week 3 +AC0- 7/30/2014	Epi	31+AC0-07+AC0-2014 7:49	Queen's+AC0-Sarah	2	0.32	1.38	0.29	0.01	0.87
Fletcher	13	Echo	Y	4	Week 4 +AC0- 8/8/2014	Epi	08+AC0-08+AC0-2014 18:44	Queen's+AC0-Sarah	0.99	0.26	0.48	0.01	0.23	0.55
Fletcher	13	Echo	Y	4	Week 4 +AC0- 8/8/2014	Hypo	08+AC0-08+AC0-2014 18:50	Queen's+AC0-Sarah	1.73	0.02	1.71	0	0	0.74
Fletcher	13	Echo	Y	4	Week 4 +AC0- 8/8/2014	Meta	08+AC0-08+AC0-2014 18:53	Queen's+AC0-Sarah	2.03	0	1.79	0	0.25	0.77
Fletcher	13	Echo	Y	5	Week 5 +AC0- 8/14/2014	Epi	14+AC0-08+AC0-2014 19:33	Queen's+AC0-Sarah	1.51	0.52	0.48	0.13	0.38	0.8
Fletcher	13	Echo	Y	5	Week 5 +AC0- 8/14/2014	Meta	14+AC0-08+AC0-2014 19:36	Queen's+AC0-Sarah	2.05	0.06	1.69	0.04	0.26	1.05
Fletcher	13	Echo	Y	5	Week 5 +AC0- 8/14/2014	Hypo	14+AC0-08+AC0-2014 19:41	Queen's+AC0-Sarah	2.28	0	2.21	0	0.08	1
Fletcher	13	Echo	Y	6	Week 6 +AC0- 8/20/2014	Epi	20+AC0-08+AC0-2014 17:40	Queen's+AC0-Sarah	0.98	0.36	0.32	0.09	0.21	0.76
Fletcher	13	Echo	Y	6	Week 6 +AC0- 8/20/2014	Meta	20+AC0-08+AC0-2014 17:45	Queen's+AC0-Sarah	1.83	0.17	1.4	0	0.26	0.97
Fletcher	13	Echo	Y	6	Week 6 +AC0- 8/20/2014	Hypo	20+AC0-08+AC0-2014 17:50	Queen's+AC0-Sarah	2.07	0.03	1.99	0	0.06	0.92
Fletcher	13	Echo	Y	7	Week 7 +AC0- 8/26/2014	Epi	26+AC0-08+AC0-2014 16:28	Queen's+AC0-Sarah	1	0.34	0.3	0.36	0	0.74
Fletcher	13	Echo	Y	7	Week 7 +AC0- 8/26/2014	Meta	26+AC0-08+AC0-2014 16:31	Queen's+AC0-Sarah	1.6	0.09	1.2	0.32	0	0.95
Fletcher	13	Echo	Y	7	Week 7 +AC0- 8/26/2014	Hypo	26+AC0-08+AC0-2014 16:35	Queen's+AC0-Sarah	1.88	0	1.76	0.13	0	1.01
Fletcher	14	Echo	Y	0	Week 0 +AC0- 07/08/2014	Hypo	09+AC0-07+AC0-2014 21:20	Queen's +AC0- Sarah	1.97	0.29	1.55	0	0.14	0.68
Fletcher	14	Echo	Y	0	Week 0 +AC0- 07/08/2014	Epi	09+AC0-07+AC0-2014 21:39	Queen's +AC0- Sarah	2.38	0.25	1.75	0.3	0.08	0.93
Fletcher	14	Echo	Y	0	Week 0 +AC0- 07/08/2014	Meta	10+AC0-07+AC0-2014 16:37	Queen's +AC0- Sarah	2.29	0.18	1.95	0.17	0	0.66
Fletcher	14	Echo	Y	1	Week 1+AC0-07/17/14	Hypo	18+AC0-07+AC0-2014 8:11	Queen's+AC0-Sarah	1.93	0.01	1.73	0	0.19	0.84
Fletcher	14	Echo	Y	1	Week 1+AC0-07/17/14	Meta	18+AC0-07+AC0-2014 8:25	Queen's+AC0-Sarah	2.76	0.17	2.27	0.01	0.31	0.96
Fletcher	14	Echo	Y	1	Week 1+AC0-07/17/14	Epi	18+AC0-07+AC0-2014 8:33	Queen's+AC0-Sarah	3.03	0.74	1.4	0.77	0.12	0.73
Fletcher	14	Echo	Y	2	Week 2+AC0-7/24/2014	Epi	24+AC0-07+AC0-2014 20:00	Queen's+AC0-Sarah	2.07	0.64	1.19	0.23	0	0.61
Fletcher	14	Echo	Y	2	Week 2+AC0-7/24/2014	Meta	24+AC0-07+AC0-2014 20:04	Queen's+AC0-Sarah	2.73	0.27	2.34	0.12	0	0.78
Fletcher	14	Echo	Y	2	Week 2+AC0-7/24/2014	Hypo	24+AC0-07+AC0-2014 20:08	Queen's+AC0-Sarah	1.89	0.16	1.73	0	0	0.7
Fletcher	14	Echo	Y	3	Week 3 +AC0-7/30/2014	Epi	30+AC0-07+AC0-2014 21:40	Queen's+AC0-Sarah	1.97	0.57	0.92	0.48	0	0.73
Fletcher	14	Echo	Y	3	Week 3 +AC0- 7/30/2014	Meta	30+AC0-07+AC0-2014 21:43	Queen's+AC0-Sarah	2.55	0.24	2.01	0.26	0.03	0.86
Fletcher	14	Echo	Y	3	Week 3 +AC0- 7/30/2014	Hypo	30+AC0-07+AC0-2014 21:46	Queen's+AC0-Sarah	2.07	0.1	1.9	0	0.07	0.79
Fletcher	14	Echo	Y	4	Week 4 +AC0- 8/8/2014	Epi	08+AC0-08+AC0-2014 18:56	Queen's+AC0-Sarah	1.36	0.45	0.48	0.43	0	0.6
Fletcher	14	Echo	Y	4	Week 4 +AC0- 8/8/2014	Hypo	08+AC0-08+AC0-2014 19:02	Queen's+AC0-Sarah	2	0.18	1.77	0	0.05	0.71
Fletcher	14	Echo	Y	4	Week 4 +AC0- 8/8/2014	Meta	08+AC0-08+AC0-2014 19:17	Queen's+AC0-Sarah	1.89	0.23	1.22	0.25	0.19	0.67
Fletcher	14	Echo	Y	5	Week 5 +AC0- 8/14/2014	Epi	14+AC0-08+AC0-2014 19:44	Queen's+AC0-Sarah	1.71	0.63	0.48	0.27	0.34	0.8
Fletcher	14	Echo	Y	5	Week 5 +AC0- 8/14/2014	Hypo	14+AC0-08+AC0-2014 19:50	Queen's+AC0-Sarah	2.36	0	1.95	0.12	0.3	0.97
Fletcher	14	Echo	Y	5	Week 5 +AC0- 8/14/2014	Meta	14+AC0-08+AC0-2014 19:55	Queen's+AC0-Sarah	2.03	0.19	1.41	0.03	0.4	1.04
Fletcher	14	Echo	Y	6	Week 6 +AC0- 8/20/2014	Epi	20+AC0-08+AC0-2014 17:54	Queen's+AC0-Sarah	1.78	0.83	0.38	0.24	0.33	0.73
Fletcher	14	Echo	Y	6	Week 6 +AC0- 8/20/2014	Meta	20+AC0-08+AC0-2014 17:57	Queen's+AC0-Sarah	2.43	0.52	1.41	0.08	0.42	0.92
Fletcher	14	Echo	Y	6	Week 6 +AC0- 8/20/2014	Hypo	20+AC0-08+AC0-2014 18:00	Queen's+AC0-Sarah	2.64	0.23	2.17	0	0.24	0.91
Fletcher	14	Echo	Y	7	Week 7 +AC0-8/26/2014	Epi	26+AC0-08+AC0-2014 16:38	Queen's+AC0-Sarah	1.71	0.65	0.34	0.72	0	0.74
Fletcher	14	Echo	Y	7	Week 7 +AC0- 8/26/2014	Meta	26+AC0-08+AC0-2014 16:41	Queen's+AC0-Sarah	2.04	0.2	1.31	0.53	0	0.95
Fletcher	14	Echo	Y	7	Week 7 +AC0- 8/26/2014	Hypo	26+AC0-08+AC0-2014 16:44	Queen's+AC0-Sarah	2.25	0.07	1.9	0.28	0	0.95
Fletcher	15	Bonnie	N	0	Week 0 +AC0- 07/08/2014	Meta	09+AC0-07+AC0-2014 19:30	Queen's +AC0- Sarah	0	0	0	0	0	0
Fletcher	15	Bonnie	N	0	Week 0 +AC0- 07/08/2014	Meta	09+AC0-07+AC0-2014 19:39	Queen's +AC0- Sarah	2.21	0.3	1.43	0.12	0.36	0.78
Fletcher	15	Bonnie	N	0	Week 0 +AC0- 07/08/2014	Hypo	09+AC0-07+AC0-2014 22:05	Queen's +AC0- Sarah	2.05	0.42	1.59	0	0.04	0.69
Fletcher	15	Bonnie	N	0	Week 0 +AC0- 07/08/2014	Epi	09+AC0-07+AC0-2014 22:17	Queen's +AC0- Sarah	2.54	0.46	1.58	0.31	0.18	0.71
Fletcher	15	Bonnie	N	1	Week 1+AC0-07/17/14	Meta	18+AC0-07+AC0-2014 8:19	Queen's+AC0-Sarah	2.39	0.04	2.01	0	0.34	0.97
Fletcher	15	Bonnie	N	1	Week 1+AC0-07/17/14	Hypo	18+AC0-07+AC0-2014 8:22	Queen's+AC0-Sarah	1.82	0	1.69	0	0.14	0.84
Fletcher	15	Bonnie	N	1	Week 1+AC0-07/17/14	Epi	18+AC0-07+AC0-2014 8:42	Queen's+AC0-Sarah	2.43	0.77	0.86	0.61	0.19	0.7
Fletcher	15	Bonnie	N	2	Week 2+AC0-7/24/2014	Epi	24+AC0-07+AC0-2014 20:11	Queen's+AC0-Sarah	1.34	0.68	0.66	0	0	0.6
Fletcher	15	Bonnie	N	2	Week 2+AC0-7/24/2014	Hypo	24+AC0-07+AC0-2014 20:16	Queen's+AC0-Sarah	1.73	0.09	1.65	0	0	0.69
Fletcher	15	Bonnie	N	2	Week 2+AC0-7/24/2014	Meta	24+AC0-07+AC0-2014 20:20	Queen's+AC0-Sarah	1.96	0.3	1.66	0	0	0.75
Fletcher	15	Bonnie	N	3	Week 3 +AC0- 7/30/2014	Meta	31+AC0-07+AC0-2014 9:10	Queen's+AC0-Sarah	1.95	0.03	1.7	0	0.22	1.15
Fletcher	15	Bonnie	N	3	Week 3 +AC0- 7/30/2014	Epi	31+AC0-07+AC0-2014 9:14	Queen's+AC0-Sarah	1.24	0.49	0.55	0	0.2	0.88
Fletcher	15	Bonnie	N	3	Week 3 +AC0- 7/30/2014	Hypo	31+AC0-07+AC0-2014 9:17	Queen's+AC0-Sarah	2.17	0	2.05	0	0.11	1.01
Fletcher	15	Bonnie	N	4	Week 4 +AC0- 8/8/2014	Meta	08+AC0-08+AC0-2014 19:10	Queen's+AC0-Sarah	1.07	0	1.07	0	0	0.8
Fletcher	15	Bonnie	N	4	Week 4 +AC0- 8/8/2014	Epi	08+AC0-08+AC0-2014 19:20	Queen's+AC0-Sarah	1.09	0.39	0.28	0.43	0	0.53
Fletcher	15	Bonnie	N	4	Week 4 +AC0- 8/8/2014	Hypo	08+AC0-08+AC0-2014 19:24	Queen's+AC0-Sarah	1.24	0	1.24	0	0	0.67
Fletcher	15	Bonnie	N	4	Week 4 +AC0- 8/8/2014	Meta	08+AC0-08+AC0-2014 22:04	Queen's+AC0-Sarah	1.18	0	0.95	0	0.24	0.77
Fletcher	15	Bonnie	N	5	Week 5 +AC0- 8/14/2014	Epi	14+AC0-08+AC0-2014 19:59	Queen's+AC0-Sarah	1.32	0.62	0.38	0.12	0.21	0.69
Fletcher	15	Bonnie	N	5	Week 5 +AC0- 8/14/2014	Meta	14+AC0-08+AC0-2014 20:02	Queen's+AC0-Sarah	1.07	0.04	1.01	0	0.03	0.9
Fletcher	15	Bonnie	N	5	Week 5 +AC0- 8/14/2014	Hypo	14+AC0-08+AC0-2014 20:06	Queen's+AC0-Sarah	1.51	0	1.51	0	0	0.83
Fletcher	15	Bonnie	N	6	Week 6 +AC0- 8/20/2014	Epi	20+AC0-08+AC0-2014 18:03	Queen's+AC0-Sarah	1.45	0.81	0.31	0.01	0.33	0.7
Fletcher	15	Bonnie	N	6	Week 6 +AC0- 8/20/2014	Meta	20+AC0-08+AC0-2014 18:07	Queen's+AC0-Sarah	1.26	0	1.2	0	0.07	1.02
Fletcher	15	Bonnie	N	6	Week 6 +AC0- 8/20/2014	Hypo	20+AC0-08+AC0-2014 18:16	Queen's+AC0-Sarah	1.2	0	1.1	0	0.11	1
Fletcher	15	Bonnie	N	7	Week 7 +AC0- 8/26/2014	Epi	26+AC0-08+AC0-2014 16:47	Queen's+AC0-Sarah	1.49	0.67	0.27	0.55	0	0.68
Fletcher	15	Bonnie	N	7	Week 7 +AC0- 8/26/2014	Meta	26+AC0-08+AC0-2014 16:50	Queen's+AC0-Sarah	1.14	0.04	0.99	0.07	0.04	0.97
Fletcher	15	Bonnie	N	7	Week 7 +AC0- 8/26/2014	Hypo	26+AC0-08+AC0-2014 16:53	Queen's+AC0-Sarah	1.4	0	1.4	0	0	1
Fletcher	16	Bonnie	Y	0	Week 0 +AC0- 07/08/2014	Epi	09+AC0-07+AC0-2014 21:49	Queen's +AC0- Sarah	2.38	0.39	1.47	0.32	0.2	0.67
Fletcher	16	Bonnie	Y	0	Week 0 +AC0- 07/08/2014	Meta	09+AC0-07+AC0-2014 22:26	Queen's +AC0- Sarah	2.51	0.39	1.85	0	0.28	0.66
Fletcher	16	Bonnie	Y	0	Week 0 +AC0- 07/08/2014	Hypo	09+AC0-07+AC0-2014 22:29	Queen's +AC0- Sarah	1.71	0.2	1.31	0	0.2	0.66
Fletcher	16	Bonnie	Y	1	Week 1+AC0-07/17/14	Hypo	17+AC0-07+AC0-2014 20:43	Queen's+AC0-Sarah	1.47	0.09	1.31	0	0.06	0.68
Fletcher	16	Bonnie	Y	1	Week 1+AC0-07/17/14	Meta	17+AC0-07+AC0-2014 20:53	Queen's+AC0-Sarah	2.16	0.18	1.69	0	0.29	0.76
Fletcher	16	Bonnie	Y	1	Week 1+AC0-07/17/14	Epi	18+AC0-07+AC0-2014 9:10	Queen's+AC0-Sarah	2.4	0.96	0.91	0.46	0.06	0.68
Fletcher	16	Bonnie	Y	2	Week 2+AC0-7/24/2014	Epi	24+AC0-07+AC0-2014 20:25	Queen's+AC0-Sarah	1.82	0.89	0.9	0.03	0	0.63
Fletcher	16	Bonnie	Y	2	Week 2+AC0-7/24/2014	Meta	24+AC0-07+AC0-2014 20:29	Queen's+AC0-Sarah	2.48	0.56	1.89	0.03	0	0.75
Fletcher	16	Bonnie	Y	2	Week 2+AC0-7/24/2014	Hypo	24+AC0-07+AC0-2014 20:34	Queen's+AC0-Sarah	1.73	0.07	1.66	0	0	0.7
Fletcher	16	Bonnie	Y	3	Week 3 +AC0- 7/30/2014	Epi	31+AC0-07+AC0-2014 9:00	Queen's+AC0-Sarah	1.58	0.79	0.57	0	0.22	0.89
Fletcher	16	Bonnie	Y	3	Week 3 +AC0- 7/30/2014	Meta	31+AC0-07+AC0-2014 9:03	Queen's+AC0-Sarah	2.97	0.45	2.17	0	0.35	1.15
Fletcher	16	Bonnie	Y	3	Week 3 +AC0- 7/30/2014	Hypo	31+AC0-07+AC0-2014 9:07	Queen's+AC0-Sarah	2.46	0.03	2.28	0	0.15	1.05
Fletcher	16	Bonnie	Y	4	Week 4 +AC0- 8/8/2014	Epi	08+AC0-08+AC0-2014 19:27	Queen's+AC0-Sarah	0.77	0.59	0.19	0	0	0.51
Fletcher	16	Bonnie	Y	4	Week 4 +AC0- 8/8/2014	Meta	08+AC0-08+AC0-2014 19:31	Queen's+AC0-Sarah	1.38	0.44	0.74	0.2	0	0.64
Fletcher	16	Bonnie	Y	4	Week 4 +AC0- 8/8/2014	Hypo	08+AC0-08+AC0-2014 19:34	Queen's+AC0-Sarah	1.36	0	1.36	0	0	0.7
Fletcher	16	Bonnie	Y	5	Week 5 +AC0- 8/14/2014	Epi	14+AC0-08+AC0-2014 20:12	Queen's+AC0-Sarah	1.5	0.85	0.26	0.35	0.03	0.64
Fletcher	16	Bonnie	Y	5	Week 5 +AC0- 8/14/2014	Meta	14+AC0-08+AC0-2014 20:16	Queen's+AC0-Sarah	1.73	0.68	0.75	0	0.3	0.84
Fletcher	16	Bonnie	Y	5	Week 5 +AC0- 8/14/2014	Hypo	14+AC0-08+AC0-2014 20:20	Queen's+AC0-Sarah	1.72	0.13	1.55	0	0.04	0.88
Fletcher	16	Bonnie	Y	6	Week 6 +AC0- 8/20/2014	Epi	20+AC0-08+AC0-2014 18:20	Queen's+AC0-Sarah	1.54	0.98	0.17	0.2	0.19	0.68
Fletcher	16	Bonnie	Y	6	Week 6 +AC0- 8/20/2014	Meta	20+AC0-08+AC0-2014 18:23	Queen's+AC0-Sarah	1.67	0.76	0.44	0.29	0.19	0.76
Fletcher	16	Bonnie	Y	6	Week 6 +AC0- 8/20/2014	Hypo	20+AC0-08+AC0-2014 18:30	Queen's+AC0-Sarah	1.6	0	1.51	0	0.09	0.94
Fletcher	16	Bonnie	Y	7	Week 7 +AC0- 8/26/2014	Epi	26+AC0-08+AC0-2014 16:58	Queen's+AC0-Sarah	1.29	0.62	0.19	0.48	0	0.72
Fletcher	16	Bonnie	Y	7	Week 7 +AC0- 8/26/2014	Meta	26+AC0-08+AC0-2014 17:02	Queen's+AC0-Sarah	1.59	0.36	0.86	0.35	0.01	0.91
Fletcher	16	Bonnie	Y	7	Week 7 +AC0- 8/26/2014	Hypo	26+AC0-08+AC0-2014 17:05	Queen's+AC0-Sarah	1.46	0.11	1.31	0	0.05	0.95
Fletcher	17	Bonnie	N	0	Week 0 +AC0- 07/08/2014	Hypo	09+AC0-07+AC0-2014 21:23	Queen's +AC0- Sarah	2.2	0.47	1.71	0	0.02	0.7
Fletcher	17	Bonnie	N	0	Week 0 +AC0- 07/08/2014	Epi	10+AC0-07+AC0-2014 17:34	Queen's +AC0- Sarah	2.27	0.58	1.54	0.15	0	0.7
Fletcher	17	Bonnie	N	0	Week 0 +AC0- 07/08/2014	Meta	10+AC0-07+AC0-2014 17:38	Queen's +AC0- Sarah	2.41	0.16	1.99	0.16	0.11	0.71
Fletcher	17	Bonnie	N	1	Week 1+AC0-07/17/14	Epi	18+AC0-07+AC0-2014 8:05	Queen's+AC0-Sarah	2.63	0.78	1.24	0.35	0.26	0.73
Fletcher	17	Bonnie	N	1	Week 1+AC0-07/17/14	Hypo	18+AC0-07+AC0-2014 9:07	Queen's+AC0-Sarah	2.01	0.25	1.72	0	0.04	0.76
Fletcher	17	Bonnie	N	1	Week 1+AC0-07/17/14	Meta	18+AC0-07+AC0-2014 9:23	Queen's+AC0-Sarah	2.51	0.37	1.98	0	0.16	0.74
Fletcher	17	Bonnie	N	2	Week 2+AC0-7/24/2014	Epi	24+AC0-07+AC0-2014 20:39	Queen's+AC0-Sarah	1.71	0.81	0.77	0.13	0	0.65
Fletcher	17	Bonnie	N	2	Week 2+AC0-7/24/2014	Meta	24+AC0-07+AC0-2014 20:42	Queen's+AC0-Sarah	2.43	0.51	1.79	0.07	0.07	0.74
Fletcher	17	Bonnie	N	2	Week 2+AC0-7/24/2014	Hypo	24+AC0-07+AC0-2014 20:46	Queen's+AC0-Sarah	1.77	0.19	1.59	0	0	0.66
Fletcher	17	Bonnie	N	3	Week 3 +AC0- 7/30/2014	Meta	30+AC0-07+AC0-2014 21:30	Queen's+AC0-Sarah	2.22	0.4	1.73	0.1	0	0.73
Fletcher	17	Bonnie	N	3	Week 3 +AC0- 7/30/2014	Epi	30+AC0-07+AC0-2014 21:33	Queen's+AC0-Sarah	1.41	0.67	0.68	0	0.06	0.61
Fletcher	17	Bonnie	N	3	Week 3 +AC0- 7/30/2014	Hypo	30+AC0-07+AC0-2014 21:36	Queen's+AC0-Sarah	2.02	0.2	1.82	0	0	0.75
Fletcher	17	Bonnie	N	4	Week 4 +AC0- 8/8/2014	Epi	08+AC0-08+AC0-2014 19:37	Queen's+AC0-Sarah	0.92	0.42	0.36	0	0.14	0.55
Fletcher	17	Bonnie	N	4	Week 4 +AC0- 8/8/2014	Meta	08+AC0-08+AC0-2014 19:40	Queen's+AC0-Sarah	1.5	0.08	1.37	0	0.05	0.81
Fletcher	17	Bonnie	N	4	Week 4 +AC0- 8/8/2014	Hypo	08+AC0-08+AC0-2014 19:43	Queen's+AC0-Sarah	1.57	0	1.55	0	0.02	0.73
Fletcher	17	Bonnie	N	5	Week 5 +AC0- 8/14/2014	Epi	14+AC0-08+AC0-2014 20:23	Queen's+AC0-Sarah	1.22	0.51	0.42	0.12	0.17	0.74
Fletcher	17	Bonnie	N	5	Week 5 +AC0- 8/14/2014	Meta	14+AC0-08+AC0-2014 20:26	Queen's+AC0-Sarah	1.17	0.05	0.99	0	0.13	0.95
Fletcher	17	Bonnie	N	5	Week 5 +AC0- 8/14/2014	Hypo	14+AC0-08+AC0-2014 20:29	Queen's+AC0-Sarah	1.94	0.04	1.85	0	0.05	0.93
Fletcher	17	Bonnie	N	6	Week 6 +AC0- 8/20/2014	Epi	20+AC0-08+AC0-2014 18:27	Queen's+AC0-Sarah	1.28	0.65	0.32	0.06	0.25	0.72
Fletcher	17	Bonnie	N	6	Week 6 +AC0- 8/20/2014	Meta	21+AC0-08+AC0-2014 8:27	Queen's+AC0-Sarah	1.31	0	1.31	0	0	1.11
Fletcher	17	Bonnie	N	6	Week 6 +AC0- 8/20/2014	Hypo	21+AC0-08+AC0-2014 8:31	Queen's+AC0-Sarah	2.23	0	2.23	0	0	1.03
Fletcher	17	Bonnie	N	7	Week 7 +AC0-8/26/2014	Epi	26+AC0-08+AC0-2014 17:08	Queen's+AC0-Sarah	1.35	0.61	0.24	0.51	0	0.73
Fletcher	17	Bonnie	N	7	Week 7 +AC0- 8/26/2014	Meta	26+AC0-08+AC0-2014 17:11	Queen's+AC0-Sarah	0.97	0	0.97	0	0	1.07
Fletcher	17	Bonnie	N	7	Week 7 +AC0- 8/26/2014	Hypo	26+AC0-08+AC0-2014 17:15	Queen's+AC0-Sarah	1.53	0	1.53	0	0	1.05
Fletcher	18	Mix	Y	0	Week 0 +AC0- 07/08/2014	Epi	09+AC0-07+AC0-2014 19:56	Queen's +AC0- Sarah	2.92	0.49	1.92	0.18	0.33	0.79
Fletcher	18	Mix	Y	0	Week 0 +AC0- 07/08/2014	Hypo	09+AC0-07+AC0-2014 22:23	Queen's +AC0- Sarah	1.88	0.37	1.49	0	0.02	0.69
Fletcher	18	Mix	Y	0	Week 0 +AC0- 07/08/2014	Meta	10+AC0-07+AC0-2014 16:47	Queen's +AC0- Sarah	2.11	0.36	1.75	0	0	0.66
Fletcher	18	Mix	Y	1	Week 1+AC0-07/17/14	Epi	17+AC0-07+AC0-2014 18:19	Queen's+AC0-Sarah	2.14	0.08	1.59	0.42	0.04	0.59
Fletcher	18	Mix	Y	1	Week 1+AC0-07/17/14	Meta	17+AC0-07+AC0-2014 21:36	Queen's+AC0-Sarah	2.62	0	2.4	0	0.22	0.86
Fletcher	18	Mix	Y	1	Week 1+AC0-07/17/14	Hypo	17+AC0-07+AC0-2014 21:39	Queen's+AC0-Sarah	1.74	0.1	1.49	0	0.15	0.74
Fletcher	18	Mix	Y	2	Week 2+AC0-7/24/2014	Epi	24+AC0-07+AC0-2014 20:49	Queen's+AC0-Sarah	1.58	0.19	1.38	0	0	0.62
Fletcher	18	Mix	Y	2	Week 2+AC0-7/24/2014	Meta	24+AC0-07+AC0-2014 20:53	Queen's+AC0-Sarah	2.24	0	2.24	0	0	0.77
Fletcher	18	Mix	Y	2	Week 2+AC0-7/24/2014	Hypo	24+AC0-07+AC0-2014 20:56	Queen's+AC0-Sarah	1.61	0.07	1.53	0	0	0.61
Fletcher	18	Mix	Y	3	Week 3 +AC0- 7/30/2014	Hypo	31+AC0-07+AC0-2014 8:39	Queen's+AC0-Sarah	2.5	0	2.47	0.03	0	1.04
Fletcher	18	Mix	Y	3	Week 3 +AC0- 7/30/2014	Meta	31+AC0-07+AC0-2014 8:42	Queen's+AC0-Sarah	3.53	0	3.28	0.13	0.11	1.11
Fletcher	18	Mix	Y	3	Week 3 +AC0- 7/30/2014	Epi	31+AC0-07+AC0-2014 8:46	Queen's+AC0-Sarah	2.09	0.08	1.63	0.38	0	0.88
Fletcher	18	Mix	Y	4	Week 4 +AC0- 8/8/2014	Epi	08+AC0-08+AC0-2014 19:46	Queen's+AC0-Sarah	1.15	0.47	0.47	0.17	0.04	0.54
Fletcher	18	Mix	Y	4	Week 4 +AC0- 8/8/2014	Meta	08+AC0-08+AC0-2014 19:49	Queen's+AC0-Sarah	2.03	0.12	1.47	0.23	0.21	0.73
Fletcher	18	Mix	Y	4	Week 4 +AC0- 8/8/2014	Hypo	08+AC0-08+AC0-2014 19:58	Queen's+AC0-Sarah	1.8	0	1.73	0	0.07	0.75
Fletcher	18	Mix	Y	5	Week 5 +AC0- 8/14/2014	Epi	14+AC0-08+AC0-2014 20:34	Queen's+AC0-Sarah	1.81	0.63	0.41	0.69	0.09	0.64
Fletcher	18	Mix	Y	5	Week 5 +AC0- 8/14/2014	Meta	14+AC0-08+AC0-2014 20:37	Queen's+AC0-Sarah	1.86	0.41	1.06	0	0.39	0.83
Fletcher	18	Mix	Y	5	Week 5 +AC0- 8/14/2014	Hypo	14+AC0-08+AC0-2014 20:40	Queen's+AC0-Sarah	2.25	0	2.1	0	0.15	0.92
Fletcher	18	Mix	Y	6	Week 6 +AC0- 8/20/2014	Epi	21+AC0-08+AC0-2014 8:34	Queen's+AC0-Sarah	1.27	0.56	0.38	0.32	0.02	0.75
Fletcher	18	Mix	Y	6	Week 6 +AC0- 8/20/2014	Meta	21+AC0-08+AC0-2014 8:43	Queen's+AC0-Sarah	2.42	0.34	1.6	0.23	0.25	0.89
Fletcher	18	Mix	Y	6	Week 6 +AC0- 8/20/2014	Hypo	21+AC0-08+AC0-2014 8:56	Queen's+AC0-Sarah	2.63	0.19	2.18	0.05	0.21	0.91
Fletcher	18	Mix	Y	7	Week 7 +AC0- 8/26/2014	Epi	26+AC0-08+AC0-2014 17:18	Queen's+AC0-Sarah	0.94	0.51	0.2	0.23	0	0.72
Fletcher	18	Mix	Y	7	Week 7 +AC0- 8/26/2014	Meta	26+AC0-08+AC0-2014 17:21	Queen's+AC0-Sarah	2.22	0.34	1.29	0.58	0	0.89
Fletcher	18	Mix	Y	7	Week 7 +AC0- 8/26/2014	Hypo	26+AC0-08+AC0-2014 17:24	Queen's+AC0-Sarah	1.93	0	1.74	0.19	0	0.97
Fletcher	19	Mix	N	0	Week 0 +AC0- 07/08/2014	Meta	09+AC0-07+AC0-2014 19:25	Queen's +AC0- Sarah	2.21	0.1	1.92	0	0.19	0.77
Fletcher	19	Mix	N	0	Week 0 +AC0- 07/08/2014	Hypo	09+AC0-07+AC0-2014 22:01	Queen's +AC0- Sarah	1.8	0.25	1.51	0	0.04	0.69
Fletcher	19	Mix	N	0	Week 0 +AC0- 07/08/2014	Epi	09+AC0-07+AC0-2014 22:20	Queen's +AC0- Sarah	2.38	0.24	1.82	0.07	0.25	0.75
Fletcher	19	Mix	N	1	Week 1+AC0-07/17/14	Epi	17+AC0-07+AC0-2014 21:26	Queen's+AC0-Sarah	2.25	0.19	1.77	0	0.28	0.67
Fletcher	19	Mix	N	1	Week 1+AC0-07/17/14	Meta	18+AC0-07+AC0-2014 14:06	Queen's+AC0-Sarah	2.92	0	2.69	0.03	0.19	0.88
Fletcher	19	Mix	N	1	Week 1+AC0-07/17/14	Hypo	18+AC0-07+AC0-2014 14:11	Queen's+AC0-Sarah	1.81	0	1.7	0.08	0.03	0.78
Fletcher	19	Mix	N	2	Week 2+AC0-7/24/2014	Epi	24+AC0-07+AC0-2014 20:59	Queen's+AC0-Sarah	1.5	0.23	1.27	0	0	0.52
Fletcher	19	Mix	N	2	Week 2+AC0-7/24/2014	Meta	24+AC0-07+AC0-2014 21:03	Queen's+AC0-Sarah	2.25	0	2.25	0	0	0.78
Fletcher	19	Mix	N	2	Week 2+AC0-7/24/2014	Hypo	24+AC0-07+AC0-2014 21:07	Queen's+AC0-Sarah	1.72	0.07	1.66	0	0	0.65
Fletcher	19	Mix	N	3	Week 3 +AC0- 7/30/2014	Hypo	31+AC0-07+AC0-2014 8:26	Queen's+AC0-Sarah	2.48	0	2.48	0	0	1.08
Fletcher	19	Mix	N	3	Week 3 +AC0- 7/30/2014	Epi	31+AC0-07+AC0-2014 8:31	Queen's+AC0-Sarah	1.88	0.06	1.6	0.22	0	0.91
Fletcher	19	Mix	N	3	Week 3 +AC0- 7/30/2014	Meta	31+AC0-07+AC0-2014 8:35	Queen's+AC0-Sarah	2.97	0	2.94	0	0.03	1.18
Fletcher	19	Mix	N	4	Week 4 +AC0- 8/8/2014	Epi	08+AC0-08+AC0-2014 20:02	Queen's+AC0-Sarah	1.25	0.38	0.55	0.19	0.14	0.57
Fletcher	19	Mix	N	4	Week 4 +AC0- 8/8/2014	Meta	08+AC0-08+AC0-2014 20:05	Queen's+AC0-Sarah	1.98	0.15	1.69	0.12	0.02	0.75
Fletcher	19	Mix	N	4	Week 4 +AC0- 8/8/2014	Hypo	08+AC0-08+AC0-2014 20:09	Queen's+AC0-Sarah	1.82	0	1.82	0	0	0.73
Fletcher	19	Mix	N	5	Week 5 +AC0- 8/14/2014	Epi	14+AC0-08+AC0-2014 20:48	Queen's+AC0-Sarah	1.4	0.45	0.61	0	0.35	0.74
Fletcher	19	Mix	N	5	Week 5 +AC0- 8/14/2014	Meta	14+AC0-08+AC0-2014 20:51	Queen's+AC0-Sarah	2.32	0.13	1.88	0	0.31	0.96
Fletcher	19	Mix	N	5	Week 5 +AC0- 8/14/2014	Hypo	14+AC0-08+AC0-2014 20:54	Queen's+AC0-Sarah	2.18	0	2.15	0	0.03	0.87
Fletcher	19	Mix	N	6	Week 6 +AC0- 8/20/2014	Epi	21+AC0-08+AC0-2014 8:38	Queen's+AC0-Sarah	1.33	0.43	0.52	0.27	0.11	0.74
Fletcher	19	Mix	N	6	Week 6 +AC0- 8/20/2014	Meta	21+AC0-08+AC0-2014 8:59	Queen's+AC0-Sarah	2.2	0	1.77	0.21	0.22	1.1
Fletcher	19	Mix	N	6	Week 6 +AC0- 8/20/2014	Hypo	21+AC0-08+AC0-2014 9:03	Queen's+AC0-Sarah	2.3	0	2.24	0	0.06	1
Fletcher	19	Mix	N	7	Week 7 +AC0- 8/26/2014	Epi	26+AC0-08+AC0-2014 17:27	Queen's+AC0-Sarah	0.94	0.2	0.34	0.4	0	0.74
Fletcher	19	Mix	N	7	Week 7 +AC0- 8/26/2014	Meta	26+AC0-08+AC0-2014 17:30	Queen's+AC0-Sarah	1.89	0	1.38	0.51	0	1.03
Fletcher	19	Mix	N	7	Week 7 +AC0- 8/26/2014	Hypo	26+AC0-08+AC0-2014 17:33	Queen's+AC0-Sarah	2.14	0	1.94	0.19	0	1.04
Fletcher	20	Echo	N	0	Week 0 +AC0- 07/08/2014	Meta	10+AC0-07+AC0-2014 16:53	Queen's +AC0- Sarah	1.59	0.1	1.36	0.13	0	0.66
Fletcher	20	Echo	N	0	Week 0 +AC0- 07/08/2014	Hypo	10+AC0-07+AC0-2014 16:57	Queen's +AC0- Sarah	1.58	0.12	1.45	0	0.01	0.73
Fletcher	20	Echo	N	0	Week 0 +AC0- 07/08/2014	Meta	10+AC0-07+AC0-2014 17:12	Queen's +AC0- Sarah	1.97	0.13	1.75	0	0.09	0.74
Fletcher	20	Echo	N	0	Week 0 +AC0- 07/08/2014	Epi	10+AC0-07+AC0-2014 17:15	Queen's +AC0- Sarah	2.18	0.24	1.39	0.26	0.3	0.69
Fletcher	20	Echo	N	1	Week 1+AC0-07/17/14	Meta	17+AC0-07+AC0-2014 21:33	Queen's+AC0-Sarah	2.53	0	2.37	0	0.16	0.92
Fletcher	20	Echo	N	1	Week 1+AC0-07/17/14	Hypo	17+AC0-07+AC0-2014 21:43	Queen's+AC0-Sarah	1.64	0.09	1.48	0	0.07	0.72
Fletcher	20	Echo	N	1	Week 1+AC0-07/17/14	Epi	17+AC0-07+AC0-2014 21:46	Queen's+AC0-Sarah	2.15	0.33	1.47	0.15	0.2	0.64
Fletcher	20	Echo	N	2	Week 2+AC0-7/24/2014	Epi	24+AC0-07+AC0-2014 21:11	Queen's+AC0-Sarah	1.8	0.39	1.4	0	0	0.56
Fletcher	20	Echo	N	2	Week 2+AC0-7/24/2014	Meta	24+AC0-07+AC0-2014 21:14	Queen's+AC0-Sarah	2.32	0.05	2.27	0	0	0.8
Fletcher	20	Echo	N	2	Week 2+AC0-7/24/2014	Hypo	24+AC0-07+AC0-2014 21:17	Queen's+AC0-Sarah	1.84	0.17	1.67	0	0	0.63
Fletcher	20	Echo	N	3	Week 3 +AC0- 7/30/2014	Meta	31+AC0-07+AC0-2014 8:15	Queen's+AC0-Sarah	3.55	0	3.42	0.01	0.11	1.27
Fletcher	20	Echo	N	3	Week 3 +AC0- 7/30/2014	Epi	31+AC0-07+AC0-2014 8:19	Queen's+AC0-Sarah	2.04	0.27	1.61	0.16	0	0.92
Fletcher	20	Echo	N	3	Week 3 +AC0- 7/30/2014	Hypo	31+AC0-07+AC0-2014 8:23	Queen's+AC0-Sarah	2.46	0	2.42	0.04	0	1.04
Fletcher	20	Echo	N	4	Week 4 +AC0-8/8/2014	Epi	08+AC0-08+AC0-2014 20:19	Queen's+AC0-Sarah	1.41	0.55	0.7	0.07	0.09	0.55
Fletcher	20	Echo	N	4	Week 4 +AC0- 8/8/2014	Meta	08+AC0-08+AC0-2014 20:23	Queen's+AC0-Sarah	2.39	0.26	1.85	0	0.28	0.81
Fletcher	20	Echo	N	4	Week 4 +AC0- 8/8/2014	Hypo	08+AC0-08+AC0-2014 20:28	Queen's+AC0-Sarah	2.06	0.13	1.88	0	0.05	0.7
Fletcher	20	Echo	N	5	Week 5 +AC0- 8/14/2014	Epi	14+AC0-08+AC0-2014 20:57	Queen's+AC0-Sarah	1.63	0.48	0.7	0.45	0	0.72
Fletcher	20	Echo	N	5	Week 5 +AC0- 8/14/2014	Meta	14+AC0-08+AC0-2014 21:00	Queen's+AC0-Sarah	2.25	0.2	1.76	0.29	0	0.93
Fletcher	20	Echo	N	5	Week 5 +AC0- 8/14/2014	Hypo	14+AC0-08+AC0-2014 21:05	Queen's+AC0-Sarah	2.77	0.14	2.46	0.17	0	0.85
Fletcher	20	Echo	N	6	Week 6 +AC0- 8/20/2014	Epi	21+AC0-08+AC0-2014 9:08	Queen's+AC0-Sarah	1.11	0.41	0.44	0.12	0.14	0.82
Fletcher	20	Echo	N	6	Week 6 +AC0- 8/20/2014	Meta	21+AC0-08+AC0-2014 9:12	Queen's+AC0-Sarah	2.33	0.03	1.85	0.44	0	1.05
Fletcher	20	Echo	N	6	Week 6 +AC0-8/20/2014	Hypo	21+AC0-08+AC0-2014 9:15	Queen's+AC0-Sarah	2.96	0.24	2.69	0.03	0	0.99
Fletcher	20	Echo	N	7	Week 7 +AC0- 8/26/2014	Epi	26+AC0-08+AC0-2014 17:36	Queen's+AC0-Sarah	1.24	0.31	0.34	0.6	0	0.76
Fletcher	20	Echo	N	7	Week 7 +AC0- 8/26/2014	Meta	26+AC0-08+AC0-2014 17:40	Queen's+AC0-Sarah	1.84	0.02	1.34	0.48	0	1.03
Fletcher	20	Echo	N	7	Week 7 +AC0- 8/26/2014	Hypo	26+AC0-08+AC0-2014 17:43	Queen's+AC0-Sarah	2.26	0	2.02	0.23	0	0.98
Fletcher	21	Bonnie	Y	0	Week 0 +AC0- 07/08/2014	Epi	09+AC0-07+AC0-2014 19:42	Queen's +AC0- Sarah	2.63	0.75	1.64	0.09	0.15	0.71
Fletcher	21	Bonnie	Y	0	Week 0 +AC0- 07/08/2014	Hypo	09+AC0-07+AC0-2014 20:05	Queen's +AC0- Sarah	1.79	0.23	1.49	0	0.06	0.74
Fletcher	21	Bonnie	Y	0	Week 0 +AC0- 07/08/2014	Meta	10+AC0-07+AC0-2014 17:20	Queen's +AC0- Sarah	2.59	0.34	2.06	0	0.19	0.75
Fletcher	21	Bonnie	Y	1	Week 1+AC0-07/17/14	Epi	17+AC0-07+AC0-2014 18:23	Queen's+AC0-Sarah	2.45	0.49	1.13	0.78	0.05	0.56
Fletcher	21	Bonnie	Y	1	Week 1+AC0-07/17/14	Hypo	17+AC0-07+AC0-2014 18:33	Queen's+AC0-Sarah	1.67	0.11	1.39	0	0.18	0.67
Fletcher	21	Bonnie	Y	1	Week 1+AC0-07/17/14	Meta	18+AC0-07+AC0-2014 10:50	Queen's+AC0-Sarah	2.69	0.18	2.28	0	0.23	0.87
Fletcher	21	Bonnie	Y	2	Week 2+AC0-7/24/2014	Epi	24+AC0-07+AC0-2014 21:20	Queen's+AC0-Sarah	1.97	0.95	0.95	0.07	0	0.57
Fletcher	21	Bonnie	Y	2	Week 2+AC0-7/24/2014	Meta	24+AC0-07+AC0-2014 21:23	Queen's+AC0-Sarah	2.64	0.49	2.04	0.11	0	0.72
Fletcher	21	Bonnie	Y	2	Week 2+AC0-7/24/2014	Hypo	24+AC0-07+AC0-2014 21:28	Queen's+AC0-Sarah	1.69	0.12	1.57	0	0	0.65
Fletcher	21	Bonnie	Y	3	Week 3 +AC0- 7/30/2014	Meta	31+AC0-07+AC0-2014 8:49	Queen's+AC0-Sarah	3.32	0.45	2.41	0	0.46	1.16
Fletcher	21	Bonnie	Y	3	Week 3 +AC0- 7/30/2014	Hypo	31+AC0-07+AC0-2014 8:53	Queen's+AC0-Sarah	2.78	0.06	2.6	0	0.12	1.1
Fletcher	21	Bonnie	Y	3	Week 3 +AC0- 7/30/2014	Epi	31+AC0-07+AC0-2014 8:57	Queen's+AC0-Sarah	1.98	0.93	0.68	0.11	0.26	0.89
Fletcher	21	Bonnie	Y	4	Week 4 +AC0- 8/8/2014	Meta	08+AC0-08+AC0-2014 20:39	Queen's+AC0-Sarah	2.15	0.58	1.33	0.13	0.1	0.7
Fletcher	21	Bonnie	Y	4	Week 4 +AC0- 8/8/2014	Epi	08+AC0-08+AC0-2014 20:42	Queen's+AC0-Sarah	1.32	0.88	0.36	0.09	0	0.51
Fletcher	21	Bonnie	Y	4	Week 4 +AC0- 8/8/2014	Hypo	08+AC0-08+AC0-2014 20:47	Queen's+AC0-Sarah	1.84	0.09	1.6	0	0.16	0.75
Fletcher	21	Bonnie	Y	5	Week 5 +AC0- 8/14/2014	Epi	14+AC0-08+AC0-2014 21:10	Queen's+AC0-Sarah	1.76	0.88	0.47	0.41	0	0.68
Fletcher	21	Bonnie	Y	5	Week 5 +AC0- 8/14/2014	Meta	14+AC0-08+AC0-2014 21:16	Queen's+AC0-Sarah	1.97	0.47	1.29	0.21	0	0.9
Fletcher	21	Bonnie	Y	5	Week 5 +AC0- 8/14/2014	Hypo	14+AC0-08+AC0-2014 21:22	Queen's+AC0-Sarah	1.89	0.14	1.74	0	0	0.88
Fletcher	21	Bonnie	Y	6	Week 6 +AC0- 8/20/2014	Epi	21+AC0-08+AC0-2014 9:35	Queen's+AC0-Sarah	1.26	0.67	0.25	0.03	0.32	0.82
Fletcher	21	Bonnie	Y	6	Week 6 +AC0- 8/20/2014	Meta	21+AC0-08+AC0-2014 9:38	Queen's+AC0-Sarah	2.01	0.43	1.26	0	0.32	1.07
Fletcher	21	Bonnie	Y	6	Week 6 +AC0- 8/20/2014	Hypo	21+AC0-08+AC0-2014 9:42	Queen's+AC0-Sarah	2.06	0	1.99	0	0.06	1.04
Fletcher	21	Bonnie	Y	7	Week 7 +AC0- 8/26/2014	Epi	26+AC0-08+AC0-2014 17:46	Queen's+AC0-Sarah	0.85	0.35	0.23	0.26	0	0.79
Fletcher	21	Bonnie	Y	7	Week 7 +AC0- 8/26/2014	Meta	26+AC0-08+AC0-2014 17:49	Queen's+AC0-Sarah	1.53	0.13	1.14	0.27	0	1.02
Fletcher	21	Bonnie	Y	7	Week 7 +AC0- 8/26/2014	Hypo	26+AC0-08+AC0-2014 17:52	Queen's+AC0-Sarah	1.76	0.05	1.59	0.12	0	1.02
Fletcher	22	Echo	N	0	Week 0 +AC0- 07/08/2014	Hypo	09+AC0-07+AC0-2014 19:53	Queen's +AC0- Sarah	1.71	0.27	1.43	0	0	0.7
Fletcher	22	Echo	N	0	Week 0 +AC0- 07/08/2014	Meta	09+AC0-07+AC0-2014 20:08	Queen's +AC0- Sarah	2.46	0.24	1.99	0	0.23	0.74
Fletcher	22	Echo	N	0	Week 0 +AC0- 07/08/2014	Epi	09+AC0-07+AC0-2014 20:42	Queen's +AC0- Sarah	2.07	0.1	1.51	0.26	0.2	0.76
Fletcher	22	Echo	N	1	Week 1+AC0-07/17/14	Hypo	17+AC0-07+AC0-2014 18:26	Queen's+AC0-Sarah	1.64	0.26	1.37	0	0	0.68
Fletcher	22	Echo	N	1	Week 1+AC0-07/17/14	Meta	17+AC0-07+AC0-2014 18:56	Queen's+AC0-Sarah	2.86	0.03	2.18	0.31	0.34	0.74
Fletcher	22	Echo	N	1	Week 1+AC0-07/17/14	Epi	17+AC0-07+AC0-2014 19:02	Queen's+AC0-Sarah	2.32	0.3	1.53	0.28	0.21	0.55
Fletcher	22	Echo	N	2	Week 2+AC0-7/24/2014	Epi	24+AC0-07+AC0-2014 21:30	Queen's+AC0-Sarah	2.01	0.52	1.46	0.03	0	0.55
Fletcher	22	Echo	N	2	Week 2+AC0-7/24/2014	Meta	24+AC0-07+AC0-2014 21:34	Queen's+AC0-Sarah	2.71	0.25	2.45	0	0	0.72
Fletcher	22	Echo	N	2	Week 2+AC0-7/24/2014	Hypo	24+AC0-07+AC0-2014 21:37	Queen's+AC0-Sarah	1.7	0.13	1.57	0	0	0.62
Fletcher	22	Echo	N	3	Week 3 +AC0- 7/30/2014	Meta	31+AC0-07+AC0-2014 10:44	Queen's+AC0-Sarah	3.47	0.32	2.75	0.01	0.39	1.08
Fletcher	22	Echo	N	3	Week 3 +AC0- 7/30/2014	Hypo	31+AC0-07+AC0-2014 10:48	Queen's+AC0-Sarah	3.22	0.14	2.9	0	0.18	1.04
Fletcher	22	Echo	N	3	Week 3 +AC0- 7/30/2014	Epi	31+AC0-07+AC0-2014 10:54	Queen's+AC0-Sarah	2.38	0.48	1.17	0.48	0.24	0.99
Fletcher	22	Echo	N	4	Week 4 +AC0- 8/8/2014	Epi	08+AC0-08+AC0-2014 20:52	Queen's+AC0-Sarah	1.27	0.52	0.41	0.2	0.14	0.56
Fletcher	22	Echo	N	4	Week 4 +AC0- 8/8/2014	Meta	08+AC0-08+AC0-2014 20:55	Queen's+AC0-Sarah	2.26	0.52	1.29	0.19	0.27	0.71
Fletcher	22	Echo	N	4	Week 4 +AC0- 8/8/2014	Hypo	08+AC0-08+AC0-2014 20:58	Queen's+AC0-Sarah	2.06	0.29	1.77	0	0	0.66
Fletcher	22	Echo	N	5	Week 5 +AC0- 8/14/2014	Epi	14+AC0-08+AC0-2014 21:28	Queen's+AC0-Sarah	1.3	0.3	0.61	0.4	0	0.77
Fletcher	22	Echo	N	5	Week 5 +AC0- 8/14/2014	Meta	14+AC0-08+AC0-2014 21:33	Queen's+AC0-Sarah	2.02	0.34	1.27	0.41	0	0.92
Fletcher	22	Echo	N	5	Week 5 +AC0- 8/14/2014	Hypo	14+AC0-08+AC0-2014 21:39	Queen's+AC0-Sarah	2.51	0.26	2.22	0.03	0	0.91
Fletcher	22	Echo	N	6	Week 6 +AC0- 8/20/2014	Epi	21+AC0-08+AC0-2014 9:21	Queen's+AC0-Sarah	1.2	0.5	0.31	0.01	0.38	0.87
Fletcher	22	Echo	N	6	Week 6 +AC0- 8/20/2014	Meta	21+AC0-08+AC0-2014 9:24	Queen's+AC0-Sarah	1.94	0.34	1.18	0	0.43	1.01
Fletcher	22	Echo	N	6	Week 6 +AC0- 8/20/2014	Hypo	21+AC0-08+AC0-2014 9:29	Queen's+AC0-Sarah	2.4	0	2.21	0	0.19	1.02
Fletcher	22	Echo	N	7	Week 7 +AC0- 8/26/2014	Epi	26+AC0-08+AC0-2014 18:00	Queen's+AC0-Sarah	1.15	0.45	0.4	0.29	0	0.82
Fletcher	22	Echo	N	7	Week 7 +AC0- 8/26/2014	Meta	26+AC0-08+AC0-2014 18:05	Queen's+AC0-Sarah	1.67	0.16	1.09	0.42	0	0.95
Fletcher	22	Echo	N	7	Week 7 +AC0- 8/26/2014	Hypo	26+AC0-08+AC0-2014 18:08	Queen's+AC0-Sarah	2	0.09	1.69	0.22	0	0.98
Fletcher	23	Bonnie	Y	0	Week 0 +AC0- 07/08/2014	Meta	09+AC0-07+AC0-2014 22:08	Queen's +AC0- Sarah	2.27	0.25	1.76	0	0.25	0.68
Fletcher	23	Bonnie	Y	0	Week 0 +AC0- 07/08/2014	Hypo	10+AC0-07+AC0-2014 17:28	Queen's +AC0- Sarah	1.49	0.15	1.3	0	0.04	0.69
Fletcher	23	Bonnie	Y	0	Week 0 +AC0- 07/08/2014	Epi	10+AC0-07+AC0-2014 17:45	Queen's +AC0- Sarah	2.34	0.36	1.53	0.41	0.03	0.67
Fletcher	23	Bonnie	Y	1	Week 1+AC0-07/17/14	Epi	17+AC0-07+AC0-2014 18:29	Queen's+AC0-Sarah	7.42	1.43	3.46	2.5	0.03	0.54
Fletcher	23	Bonnie	Y	1	Week 1+AC0-07/17/14	Meta	17+AC0-07+AC0-2014 18:40	Queen's+AC0-Sarah	3.36	0.46	2.58	0	0.32	0.76
Fletcher	23	Bonnie	Y	1	Week 1+AC0-07/17/14	Hypo	18+AC0-07+AC0-2014 13:46	Queen's+AC0-Sarah	2.21	0.01	1.94	0.22	0.03	0.79
Fletcher	23	Bonnie	Y	2	Week 2+AC0-7/24/2014	Epi	24+AC0-07+AC0-2014 21:41	Queen's+AC0-Sarah	8.89	3.22	2.54	3.13	0	0.46
Fletcher	23	Bonnie	Y	2	Week 2+AC0-7/24/2014	Meta	24+AC0-07+AC0-2014 21:44	Queen's+AC0-Sarah	5.94	1.15	3.76	1.03	0	0.76
Fletcher	23	Bonnie	Y	2	Week 2+AC0-7/24/2014	Hypo	24+AC0-07+AC0-2014 21:48	Queen's+AC0-Sarah	2.62	0.38	2.12	0.01	0.1	0.69
Fletcher	23	Bonnie	Y	3	Week 3 +AC0- 7/30/2014	Hypo	31+AC0-07+AC0-2014 9:51	Queen's+AC0-Sarah	5.35	0.41	4.08	0.36	0.51	1.16
Fletcher	23	Bonnie	Y	3	Week 3 +AC0- 7/30/2014	Epi	31+AC0-07+AC0-2014 9:54	Queen's+AC0-Sarah	10.53	3.49	2.15	4.7	0.2	0.81
Fletcher	23	Bonnie	Y	3	Week 3 +AC0- 7/30/2014	Meta	31+AC0-07+AC0-2014 9:58	Queen's+AC0-Sarah	8.14	1.11	4.13	2.49	0.42	1.24
Fletcher	23	Bonnie	Y	4	Week 4 +AC0- 8/8/2014	Epi	08+AC0-08+AC0-2014 21:02	Queen's+AC0-Sarah	5.23	1.97	1.36	1.89	0	0.65
Fletcher	23	Bonnie	Y	4	Week 4 +AC0- 8/8/2014	Meta	08+AC0-08+AC0-2014 21:05	Queen's+AC0-Sarah	4.97	0.78	2.64	1.54	0.02	1.05
Fletcher	23	Bonnie	Y	4	Week 4 +AC0- 8/8/2014	Hypo	08+AC0-08+AC0-2014 21:09	Queen's+AC0-Sarah	4.86	0.84	2.83	1.12	0.07	0.78
Fletcher	23	Bonnie	Y	5	Week 5 +AC0- 8/14/2014	Epi	14+AC0-08+AC0-2014 21:42	Queen's+AC0-Sarah	3.67	0.98	1.64	1.05	0	1.12
Fletcher	23	Bonnie	Y	5	Week 5 +AC0- 8/14/2014	Meta	14+AC0-08+AC0-2014 21:45	Queen's+AC0-Sarah	2.96	0	2.24	0.72	0	1.63
Fletcher	23	Bonnie	Y	5	Week 5 +AC0- 8/14/2014	Hypo	14+AC0-08+AC0-2014 21:48	Queen's+AC0-Sarah	5.38	0.74	3.13	1.5	0	1
Fletcher	24	Echo	Y	0	Week 0 +AC0- 07/08/2014	Hypo	09+AC0-07+AC0-2014 19:11	Queen's +AC0- Sarah	1.83	0.15	1.52	0	0.16	0.77
Fletcher	24	Echo	Y	0	Week 0 +AC0- 07/08/2014	Epi	09+AC0-07+AC0-2014 20:45	Queen's +AC0- Sarah	2.79	0.57	1.31	0.74	0.17	0.65
Fletcher	24	Echo	Y	0	Week 0 +AC0- 07/08/2014	Meta	10+AC0-07+AC0-2014 17:41	Queen's +AC0- Sarah	2.2	0.26	1.79	0.01	0.13	0.72
Fletcher	24	Echo	Y	1	Week 1+AC0-07/17/14	Epi	17+AC0-07+AC0-2014 18:16	Queen's+AC0-Sarah	2.17	0.36	1.12	0.7	0	0.59
Fletcher	24	Echo	Y	1	Week 1+AC0-07/17/14	Hypo	17+AC0-07+AC0-2014 19:06	Queen's+AC0-Sarah	1.84	0.22	1.36	0.11	0.14	0.62
Fletcher	24	Echo	Y	1	Week 1+AC0-07/17/14	Meta	17+AC0-07+AC0-2014 19:10	Queen's+AC0-Sarah	2.85	0.71	1.71	0.2	0.23	0.62
Fletcher	24	Echo	Y	2	Week 2+AC0-7/24/2014	Epi	24+AC0-07+AC0-2014 21:54	Queen's+AC0-Sarah	1.64	0.46	1.07	0.11	0	0.64
Fletcher	24	Echo	Y	2	Week 2+AC0-7/24/2014	Meta	24+AC0-07+AC0-2014 21:57	Queen's+AC0-Sarah	2.74	0.54	1.8	0.31	0.08	0.71
Fletcher	24	Echo	Y	2	Week 2+AC0-7/24/2014	Hypo	24+AC0-07+AC0-2014 22:00	Queen's+AC0-Sarah	1.88	0.27	1.61	0	0	0.67
Fletcher	24	Echo	Y	3	Week 3 +AC0- 7/30/2014	Epi	31+AC0-07+AC0-2014 10:34	Queen's+AC0-Sarah	1.66	0.12	1.06	0.48	0	1.02
Fletcher	24	Echo	Y	3	Week 3 +AC0- 7/30/2014	Hypo	31+AC0-07+AC0-2014 10:37	Queen's+AC0-Sarah	2.67	0.08	2.26	0	0.33	1.03
Fletcher	24	Echo	Y	3	Week 3 +AC0- 7/30/2014	Meta	31+AC0-07+AC0-2014 10:41	Queen's+AC0-Sarah	3.46	0.27	2.32	0.42	0.44	1.07
Fletcher	24	Echo	Y	4	Week 4 +AC0-8/8/2014	Epi	08+AC0-08+AC0-2014 21:12	Queen's+AC0-Sarah	1.53	0.64	0.66	0.23	0	0.6
Fletcher	24	Echo	Y	4	Week 4 +AC0- 8/8/2014	Meta	08+AC0-08+AC0-2014 21:16	Queen's+AC0-Sarah	1.83	0.38	1.17	0.09	0.2	0.72
Fletcher	24	Echo	Y	4	Week 4 +AC0- 8/8/2014	Hypo	09+AC0-08+AC0-2014 14:31	Queen's+AC0-Sarah	2.03	0.26	1.57	0.1	0.1	0.64
Fletcher	24	Echo	Y	5	Week 5 +AC0- 8/14/2014	Epi	14+AC0-08+AC0-2014 21:51	Queen's+AC0-Sarah	1.63	0.47	0.64	0.52	0	0.7
Fletcher	24	Echo	Y	5	Week 5 +AC0- 8/14/2014	Meta	14+AC0-08+AC0-2014 21:53	Queen's+AC0-Sarah	1.95	0.11	1.39	0.45	0	0.89
Fletcher	24	Echo	Y	5	Week 5 +AC0- 8/14/2014	Hypo	14+AC0-08+AC0-2014 21:57	Queen's+AC0-Sarah	2	0.45	1.09	0.46	0	0.77
Fletcher	24	Echo	Y	6	Week 6 +AC0- 8/20/2014	Epi	21+AC0-08+AC0-2014 9:49	Queen's+AC0-Sarah	0.98	0.33	0.44	0	0.21	0.93
Fletcher	24	Echo	Y	6	Week 6 +AC0- 8/20/2014	Meta	21+AC0-08+AC0-2014 9:57	Queen's+AC0-Sarah	2.57	0.24	1.74	0.35	0.25	1.07
Fletcher	24	Echo	Y	6	Week 6 +AC0- 8/20/2014	Hypo	21+AC0-08+AC0-2014 10:01	Queen's+AC0-Sarah	2.58	0.17	2.18	0	0.23	1
Fletcher	24	Echo	Y	7	Week 7 +AC0- 8/26/2014	Epi	26+AC0-08+AC0-2014 18:12	Queen's+AC0-Sarah	1.25	0.41	0.38	0.46	0	0.85
Fletcher	24	Echo	Y	7	Week 7 +AC0- 8/26/2014	Meta	26+AC0-08+AC0-2014 18:16	Queen's+AC0-Sarah	2.14	0.21	1.42	0.5	0	0.97
Fletcher	25	Echo	N	0	Week 0 +AC0- 07/08/2014	Meta	09+AC0-07+AC0-2014 20:11	Queen's +AC0- Sarah	2.4	0.33	1.84	0	0.23	0.73
Fletcher	25	Echo	N	0	Week 0 +AC0- 07/08/2014	Epi	09+AC0-07+AC0-2014 21:08	Queen's +AC0- Sarah	2.74	0.63	1.52	0.47	0.1	0.66
Fletcher	25	Echo	N	0	Week 0 +AC0- 07/08/2014	Hypo	10+AC0-07+AC0-2014 17:24	Queen's +AC0- Sarah	1.71	0.28	1.43	0	0	0.67
Fletcher	25	Echo	N	1	Week 1+AC0-07/17/14	Epi	17+AC0-07+AC0-2014 18:43	Queen's+AC0-Sarah	3.18	0.1	1.5	0.8	0.77	0.42
Fletcher	25	Echo	N	1	Week 1+AC0-07/17/14	Hypo	17+AC0-07+AC0-2014 18:46	Queen's+AC0-Sarah	3.08	0.14	1.62	0.68	0.64	0.42
Fletcher	25	Echo	N	1	Week 1+AC0-07/17/14	Meta	17+AC0-07+AC0-2014 18:50	Queen's+AC0-Sarah	3.21	0.54	2.09	0.31	0.28	0.56
Fletcher	25	Echo	N	2	Week 2+AC0-7/24/2014	Epi	25+AC0-07+AC0-2014 7:36	Queen's+AC0-Sarah	1.59	0.31	1.25	0	0.03	0.78
Fletcher	25	Echo	N	2	Week 2+AC0-7/24/2014	Meta	25+AC0-07+AC0-2014 7:40	Queen's+AC0-Sarah	3.1	0.21	2.66	0	0.23	1
Fletcher	25	Echo	N	2	Week 2+AC0-7/24/2014	Hypo	25+AC0-07+AC0-2014 7:45	Queen's+AC0-Sarah	2.17	0.21	1.92	0	0.04	0.86
Fletcher	25	Echo	N	3	Week 3 +AC0- 7/30/2014	Epi	31+AC0-07+AC0-2014 9:41	Queen's+AC0-Sarah	1.86	0.36	1.26	0	0.23	0.88
Fletcher	25	Echo	N	3	Week 3 +AC0- 7/30/2014	Hypo	31+AC0-07+AC0-2014 9:44	Queen's+AC0-Sarah	2.72	0.01	2.43	0	0.28	1
Fletcher	25	Echo	N	3	Week 3 +AC0- 7/30/2014	Meta	31+AC0-07+AC0-2014 9:48	Queen's+AC0-Sarah	3.27	0	2.9	0	0.36	1.13
Fletcher	25	Echo	N	4	Week 4 +AC0- 8/8/2014	Meta	08+AC0-08+AC0-2014 21:26	Queen's+AC0-Sarah	1.86	0.08	1.58	0.19	0	0.77
Fletcher	25	Echo	N	4	Week 4 +AC0- 8/8/2014	Epi	08+AC0-08+AC0-2014 21:30	Queen's+AC0-Sarah	1.08	0.41	0.52	0.15	0	0.59
Fletcher	25	Echo	N	4	Week 4 +AC0- 8/8/2014	Hypo	08+AC0-08+AC0-2014 21:33	Queen's+AC0-Sarah	1.58	0	1.58	0	0	0.71
Fletcher	25	Echo	N	5	Week 5 +AC0- 8/14/2014	Epi	14+AC0-08+AC0-2014 22:00	Queen's+AC0-Sarah	1.53	0.45	0.62	0.46	0	0.67
Fletcher	25	Echo	N	5	Week 5 +AC0- 8/14/2014	Meta	14+AC0-08+AC0-2014 22:03	Queen's+AC0-Sarah	1.92	0	1.62	0.3	0	0.93
Fletcher	25	Echo	N	6	Week 6 +AC0- 8/20/2014	Epi	21+AC0-08+AC0-2014 10:04	Queen's+AC0-Sarah	0.92	0.23	0.43	0.1	0.16	0.89
Fletcher	25	Echo	N	6	Week 6 +AC0- 8/20/2014	Meta	21+AC0-08+AC0-2014 10:08	Queen's+AC0-Sarah	1.88	0	1.55	0	0.33	1.07
Fletcher	25	Echo	N	6	Week 6 +AC0- 8/20/2014	Hypo	21+AC0-08+AC0-2014 10:12	Queen's+AC0-Sarah	2.46	0	2.33	0	0.13	1.01
Fletcher	25	Echo	N	7	Week 7 +AC0- 8/26/2014	Hypo	26+AC0-08+AC0-2014 18:19	Queen's+AC0-Sarah	1.98	0	1.88	0.1	0	0.99
Fletcher	25	Echo	N	7	Week 7 +AC0- 8/26/2014	Epi	26+AC0-08+AC0-2014 18:23	Queen's+AC0-Sarah	1.01	0.25	0.32	0.45	0	0.83
Fletcher	25	Echo	N	7	Week 7 +AC0- 8/26/2014	Meta	26+AC0-08+AC0-2014 18:26	Queen's+AC0-Sarah	1.58	0.02	1.31	0.25	0	0.98
Fletcher	26	Echo	N	0	Week 0 +AC0- 07/08/2014	Epi	10+AC0-07+AC0-2014 17:00	Queen's +AC0- Sarah	2.37	0.58	1.37	0.1	0.31	0.77
Fletcher	26	Echo	N	0	Week 0 +AC0- 07/08/2014	Hypo	10+AC0-07+AC0-2014 17:04	Queen's +AC0- Sarah	1.53	0.14	1.38	0	0	0.72
Fletcher	26	Echo	N	0	Week 0 +AC0- 07/08/2014	Meta	10+AC0-07+AC0-2014 17:07	Queen's +AC0- Sarah	1.28	0.08	1.19	0	0	0.71
Fletcher	26	Echo	N	1	Week 1+AC0-07/17/14	Hypo	18+AC0-07+AC0-2014 10:32	Queen's+AC0-Sarah	1.53	0.12	1.42	0	0	0.68
Fletcher	26	Echo	N	1	Week 1+AC0-07/17/14	Epi	18+AC0-07+AC0-2014 13:40	Queen's+AC0-Sarah	1.73	0	1.61	0.01	0.11	0.85
Fletcher	26	Echo	N	1	Week 1+AC0-07/17/14	Meta	18+AC0-07+AC0-2014 13:55	Queen's+AC0-Sarah	2.62	0	2.3	0.21	0.11	0.8
Fletcher	26	Echo	N	2	Week 2+AC0-7/24/2014	Epi	25+AC0-07+AC0-2014 7:27	Queen's+AC0-Sarah	2.13	0.36	1.59	0.18	0	0.75
Fletcher	26	Echo	N	2	Week 2+AC0-7/24/2014	Meta	25+AC0-07+AC0-2014 7:30	Queen's+AC0-Sarah	2.84	0.12	2.6	0.12	0	0.89
Fletcher	26	Echo	N	2	Week 2+AC0-7/24/2014	Hypo	25+AC0-07+AC0-2014 7:33	Queen's+AC0-Sarah	1.99	0.05	1.82	0	0.11	0.85
Fletcher	26	Echo	N	3	Week 3 +AC0- 7/30/2014	Meta	31+AC0-07+AC0-2014 9:30	Queen's+AC0-Sarah	3.25	0	2.96	0	0.29	1.13
Fletcher	26	Echo	N	3	Week 3 +AC0- 7/30/2014	Hypo	31+AC0-07+AC0-2014 9:34	Queen's+AC0-Sarah	2.67	0	2.47	0	0.19	1.02
Fletcher	26	Echo	N	3	Week 3 +AC0- 7/30/2014	Epi	31+AC0-07+AC0-2014 9:37	Queen's+AC0-Sarah	1.96	0.2	1.5	0	0.26	0.94
Fletcher	26	Echo	N	4	Week 4 +AC0- 8/8/2014	Epi	08+AC0-08+AC0-2014 21:36	Queen's+AC0-Sarah	1.12	0.31	0.41	0.39	0.02	0.58
Fletcher	26	Echo	N	4	Week 4 +AC0- 8/8/2014	Meta	08+AC0-08+AC0-2014 21:39	Queen's+AC0-Sarah	2.14	0.31	1.71	0.08	0.03	0.74
Fletcher	26	Echo	N	4	Week 4 +AC0- 8/8/2014	Hypo	08+AC0-08+AC0-2014 21:42	Queen's+AC0-Sarah	1.84	0.07	1.77	0	0	0.73
Fletcher	26	Echo	N	5	Week 5 +AC0- 8/14/2014	Epi	14+AC0-08+AC0-2014 22:06	Queen's+AC0-Sarah	1.44	0.41	0.56	0.47	0	0.66
Fletcher	26	Echo	N	5	Week 5 +AC0- 8/14/2014	Meta	14+AC0-08+AC0-2014 22:09	Queen's+AC0-Sarah	1.97	0.04	1.58	0.35	0	0.91
Fletcher	26	Echo	N	5	Week 5 +AC0- 8/14/2014	Hypo	14+AC0-08+AC0-2014 22:13	Queen's+AC0-Sarah	2.42	0.18	2.16	0.08	0	0.79
Fletcher	26	Echo	N	6	Week 6 +AC0- 8/20/2014	Epi	21+AC0-08+AC0-2014 10:17	Queen's+AC0-Sarah	1.1	0.42	0.36	0	0.32	0.86
Fletcher	26	Echo	N	6	Week 6 +AC0- 8/20/2014	Meta	21+AC0-08+AC0-2014 10:20	Queen's+AC0-Sarah	1.94	0.16	1.62	0	0.16	0.92
Fletcher	26	Echo	N	6	Week 6 +AC0- 8/20/2014	Hypo	21+AC0-08+AC0-2014 10:23	Queen's+AC0-Sarah	1.87	0.12	1.43	0.01	0.31	0.91
Fletcher	26	Echo	N	7	Week 7 +AC0- 8/26/2014	Epi	26+AC0-08+AC0-2014 18:30	Queen's+AC0-Sarah	1.21	0.32	0.32	0.57	0	0.77
Fletcher	26	Echo	N	7	Week 7 +AC0- 8/26/2014	Meta	26+AC0-08+AC0-2014 18:33	Queen's+AC0-Sarah	1.59	0	1.26	0.33	0	0.97
Fletcher	26	Echo	N	7	Week 7 +AC0- 8/26/2014	Hypo	26+AC0-08+AC0-2014 18:37	Queen's+AC0-Sarah	1.99	0	1.87	0.12	0	0.97
Fletcher	27	Bonnie	N	0	Week 0 +AC0- 07/08/2014	Meta	10+AC0-07+AC0-2014 17:48	Queen's +AC0- Sarah	2.37	0.46	1.89	0	0.03	0.71
Fletcher	27	Bonnie	N	0	Week 0 +AC0- 07/08/2014	Hypo	10+AC0-07+AC0-2014 18:14	Queen's +AC0- Sarah	1.59	0.12	1.34	0.06	0.07	0.7
Fletcher	27	Bonnie	N	0	Week 0 +AC0- 07/08/2014	Epi	10+AC0-07+AC0-2014 18:27	Queen's +AC0- Sarah	2.41	0.51	1.73	0.08	0.1	0.67
Fletcher	27	Bonnie	N	1	Week 1+AC0-07/17/14	Hypo	17+AC0-07+AC0-2014 19:27	Queen's+AC0-Sarah	1.87	0.31	1.45	0	0.12	0.65
Fletcher	27	Bonnie	N	1	Week 1+AC0-07/17/14	Epi	17+AC0-07+AC0-2014 19:30	Queen's+AC0-Sarah	2.54	0.57	1.4	0.33	0.24	0.6
Fletcher	27	Bonnie	N	1	Week 1+AC0-07/17/14	Meta	18+AC0-07+AC0-2014 10:04	Queen's+AC0-Sarah	2.61	0.45	2.12	0	0.04	0.8
Fletcher	27	Bonnie	N	2	Week 2+AC0-7/24/2014	Epi	25+AC0-07+AC0-2014 7:48	Queen's+AC0-Sarah	1.88	0.79	0.98	0.09	0.02	0.78
Fletcher	27	Bonnie	N	2	Week 2+AC0-7/24/2014	Meta	25+AC0-07+AC0-2014 7:52	Queen's+AC0-Sarah	3.04	0.47	2.26	0.07	0.23	0.89
Fletcher	27	Bonnie	N	2	Week 2+AC0-7/24/2014	Hypo	25+AC0-07+AC0-2014 8:08	Queen's+AC0-Sarah	2.45	0.27	2.18	0	0	0.87
Fletcher	27	Bonnie	N	3	Week 3 +AC0- 7/30/2014	Epi	31+AC0-07+AC0-2014 10:58	Queen's+AC0-Sarah	1.73	0.49	0.9	0.06	0.28	1
Fletcher	27	Bonnie	N	3	Week 3 +AC0- 7/30/2014	Hypo	31+AC0-07+AC0-2014 11:01	Queen's+AC0-Sarah	2.65	0	2.46	0	0.2	1.07
Fletcher	27	Bonnie	N	3	Week 3 +AC0- 7/30/2014	Meta	31+AC0-07+AC0-2014 11:05	Queen's+AC0-Sarah	2.81	0	2.3	0	0.5	1.24
Fletcher	27	Bonnie	N	4	Week 4 +AC0- 8/8/2014	Epi	08+AC0-08+AC0-2014 21:46	Queen's+AC0-Sarah	1.08	0.56	0.33	0.19	0	0.51
Fletcher	27	Bonnie	N	4	Week 4 +AC0- 8/8/2014	Meta	08+AC0-08+AC0-2014 21:49	Queen's+AC0-Sarah	1.47	0.28	1.19	0	0.01	0.82
Fletcher	27	Bonnie	N	4	Week 4 +AC0- 8/8/2014	Hypo	08+AC0-08+AC0-2014 21:52	Queen's+AC0-Sarah	1.59	0.08	1.52	0	0	0.75
Fletcher	27	Bonnie	N	5	Week 5 +AC0- 8/14/2014	Epi	14+AC0-08+AC0-2014 22:15	Queen's+AC0-Sarah	1.54	0.67	0.55	0.33	0	0.65
Fletcher	27	Bonnie	N	5	Week 5 +AC0- 8/14/2014	Meta	14+AC0-08+AC0-2014 22:18	Queen's+AC0-Sarah	1.31	0.15	1.1	0.06	0	0.86
Fletcher	27	Bonnie	N	5	Week 5 +AC0- 8/14/2014	Hypo	14+AC0-08+AC0-2014 22:22	Queen's+AC0-Sarah	1.81	0.09	1.71	0.02	0	0.86
Fletcher	27	Bonnie	N	6	Week 6 +AC0- 8/20/2014	Epi	21+AC0-08+AC0-2014 10:29	Queen's+AC0-Sarah	1.27	0.66	0.33	0	0.28	0.73
Fletcher	27	Bonnie	N	6	Week 6 +AC0- 8/20/2014	Meta	21+AC0-08+AC0-2014 10:33	Queen's+AC0-Sarah	1.2	0	1.2	0	0	1.02
Fletcher	27	Bonnie	N	6	Week 6 +AC0- 8/20/2014	Hypo	21+AC0-08+AC0-2014 10:36	Queen's+AC0-Sarah	1.82	0	1.82	0	0	0.95
Fletcher	27	Bonnie	N	7	Week 7 +AC0- 8/26/2014	Epi	26+AC0-08+AC0-2014 18:40	Queen's+AC0-Sarah	1.57	0.6	0.33	0.64	0	0.71
Fletcher	27	Bonnie	N	7	Week 7 +AC0- 8/26/2014	Meta	26+AC0-08+AC0-2014 18:43	Queen's+AC0-Sarah	1.11	0	1.11	0	0	1.05
Fletcher	27	Bonnie	N	7	Week 7 +AC0- 8/26/2014	Hypo	26+AC0-08+AC0-2014 18:47	Queen's+AC0-Sarah	1.51	0	1.51	0	0	1.01
Fletcher	28	Echo	Y	0	Week 0 +AC0- 07/08/2014	Epi	10+AC0-07+AC0-2014 17:58	Queen's +AC0- Sarah	2	0.11	1.55	0.19	0.14	0.8
Fletcher	28	Echo	Y	0	Week 0 +AC0- 07/08/2014	Meta	10+AC0-07+AC0-2014 18:08	Queen's +AC0- Sarah	2.28	0.3	1.9	0	0.09	0.76
Fletcher	28	Echo	Y	0	Week 0 +AC0- 07/08/2014	Hypo	10+AC0-07+AC0-2014 18:21	Queen's +AC0- Sarah	1.83	0.33	1.49	0	0.01	0.7
Fletcher	28	Echo	Y	1	Week 1+AC0-07/17/14	Hypo	17+AC0-07+AC0-2014 19:14	Queen's+AC0-Sarah	1.84	0.34	1.37	0	0.13	0.65
Fletcher	28	Echo	Y	1	Week 1+AC0-07/17/14	Meta	17+AC0-07+AC0-2014 19:37	Queen's+AC0-Sarah	2.93	0.44	2.04	0.22	0.23	0.65
Fletcher	28	Echo	Y	1	Week 1+AC0-07/17/14	Epi	17+AC0-07+AC0-2014 19:43	Queen's+AC0-Sarah	2.35	0.23	1.48	0.38	0.25	0.56
Fletcher	28	Echo	Y	2	Week 2+AC0-7/24/2014	Meta	25+AC0-07+AC0-2014 7:59	Queen's+AC0-Sarah	3.35	0.41	2.72	0	0.22	0.96
Fletcher	28	Echo	Y	2	Week 2+AC0-7/24/2014	Hypo	25+AC0-07+AC0-2014 8:03	Queen's+AC0-Sarah	2.38	0.22	2.16	0	0	0.92
Fletcher	28	Echo	Y	2	Week 2+AC0-7/24/2014	Epi	25+AC0-07+AC0-2014 8:11	Queen's+AC0-Sarah	2.2	0.41	1.68	0	0.11	0.82
Fletcher	28	Echo	Y	3	Week 3 +AC0- 7/30/2014	Hypo	31+AC0-07+AC0-2014 11:08	Queen's+AC0-Sarah	2.72	0	2.55	0	0.17	1.09
Fletcher	28	Echo	Y	3	Week 3 +AC0- 7/30/2014	Meta	31+AC0-07+AC0-2014 11:11	Queen's+AC0-Sarah	3.55	0.21	2.91	0.05	0.38	1.12
Fletcher	28	Echo	Y	3	Week 3 +AC0- 7/30/2014	Epi	31+AC0-07+AC0-2014 11:14	Queen's+AC0-Sarah	1.84	0.33	1.15	0.11	0.24	0.89
Fletcher	28	Echo	Y	4	Week 4 +AC0- 8/8/2014	Epi	08+AC0-08+AC0-2014 21:55	Queen's+AC0-Sarah	1.5	0.61	0.67	0.22	0	0.52
Fletcher	28	Echo	Y	4	Week 4 +AC0- 8/8/2014	Meta	08+AC0-08+AC0-2014 21:59	Queen's+AC0-Sarah	1.51	0.43	0.84	0.25	0	0.58
Fletcher	28	Echo	Y	4	Week 4 +AC0- 8/8/2014	Hypo	08+AC0-08+AC0-2014 22:02	Queen's+AC0-Sarah	1.76	0.15	1.61	0	0	0.73
Fletcher	28	Echo	Y	5	Week 5 +AC0- 8/14/2014	Epi	15+AC0-08+AC0-2014 8:34	Queen's+AC0-Sarah	1.5	0.23	0.77	0.41	0.1	0.72
Fletcher	28	Echo	Y	5	Week 5 +AC0- 8/14/2014	Meta	15+AC0-08+AC0-2014 8:41	Queen's+AC0-Sarah	2.3	0.21	1.62	0.13	0.35	0.89
Fletcher	28	Echo	Y	5	Week 5 +AC0- 8/14/2014	Hypo	15+AC0-08+AC0-2014 8:46	Queen's+AC0-Sarah	2.08	0.06	1.58	0.14	0.31	0.92
Fletcher	28	Echo	Y	6	Week 6 +AC0- 8/20/2014	Epi	21+AC0-08+AC0-2014 10:41	Queen's+AC0-Sarah	0.93	0.24	0.51	0	0.17	0.84
Fletcher	28	Echo	Y	6	Week 6 +AC0- 8/20/2014	Meta	21+AC0-08+AC0-2014 10:44	Queen's+AC0-Sarah	2.31	0.39	1.57	0.02	0.34	0.92
Fletcher	28	Echo	Y	6	Week 6 +AC0- 8/20/2014	Hypo	21+AC0-08+AC0-2014 10:47	Queen's+AC0-Sarah	2.11	0.03	1.95	0	0.13	0.94
Fletcher	28	Echo	Y	7	Week 7 +AC0- 8/26/2014	Epi	26+AC0-08+AC0-2014 18:51	Queen's+AC0-Sarah	1.22	0.4	0.29	0.53	0	0.7
Fletcher	28	Echo	Y	7	Week 7 +AC0- 8/26/2014	Meta	26+AC0-08+AC0-2014 18:54	Queen's+AC0-Sarah	1.95	0.18	1.32	0.45	0	0.89
Fletcher	28	Echo	Y	7	Week 7 +AC0- 8/26/2014	Hypo	26+AC0-08+AC0-2014 18:58	Queen's+AC0-Sarah	1.88	0.01	1.71	0.15	0	0.95
Fletcher	29	Bonnie	Y	0	Week 0 +AC0- 07/08/2014	Epi	10+AC0-07+AC0-2014 17:52	Queen's +AC0- Sarah	2.43	0.53	1.65	0.19	0.06	0.76
Fletcher	29	Bonnie	Y	0	Week 0 +AC0- 07/08/2014	Hypo	10+AC0-07+AC0-2014 18:04	Queen's +AC0- Sarah	1.53	0.16	1.22	0	0.14	0.7
Fletcher	29	Bonnie	Y	0	Week 0 +AC0- 07/08/2014	Meta	10+AC0-07+AC0-2014 18:24	Queen's +AC0- Sarah	2.67	0.52	2.02	0.03	0.1	0.67
Fletcher	29	Bonnie	Y	1	Week 1+AC0-07/17/14	Meta	18+AC0-07+AC0-2014 9:41	Queen's+AC0-Sarah	2.74	0.46	2.04	0.01	0.23	0.81
Fletcher	29	Bonnie	Y	1	Week 1+AC0-07/17/14	Hypo	18+AC0-07+AC0-2014 10:12	Queen's+AC0-Sarah	1.76	0.16	1.6	0	0	0.76
Fletcher	29	Bonnie	Y	1	Week 1+AC0-07/17/14	Epi	18+AC0-07+AC0-2014 10:26	Queen's+AC0-Sarah	2.5	0.73	1.31	0.36	0.11	0.62
Fletcher	29	Bonnie	Y	2	Week 2+AC0-7/24/2014	Epi	25+AC0-07+AC0-2014 8:14	Queen's+AC0-Sarah	2.72	1.15	1.16	0.27	0.16	0.82
Fletcher	29	Bonnie	Y	2	Week 2+AC0-7/24/2014	Meta	25+AC0-07+AC0-2014 8:17	Queen's+AC0-Sarah	3.43	0.41	2.6	0.05	0.36	1.08
Fletcher	29	Bonnie	Y	2	Week 2+AC0-7/24/2014	Hypo	25+AC0-07+AC0-2014 8:20	Queen's+AC0-Sarah	2.39	0.1	2.2	0	0.09	0.99
Fletcher	29	Bonnie	Y	3	Week 3 +AC0- 7/30/2014	Meta	31+AC0-07+AC0-2014 12:13	Queen's+AC0-Sarah	3.38	0.29	2.43	0.2	0.45	1.1
Fletcher	29	Bonnie	Y	3	Week 3 +AC0- 7/30/2014	Hypo	31+AC0-07+AC0-2014 12:17	Queen's+AC0-Sarah	2.61	0	2.32	0	0.29	1.02
Fletcher	29	Bonnie	Y	3	Week 3 +AC0- 7/30/2014	Epi	31+AC0-07+AC0-2014 12:20	Queen's+AC0-Sarah	2.11	0.81	0.67	0.39	0.24	0.83
Fletcher	29	Bonnie	Y	4	Week 4 +AC0- 8/8/2014	Epi	09+AC0-08+AC0-2014 14:27	Queen's+AC0-Sarah	0.88	0.64	0.24	0	0	0.63
Fletcher	29	Bonnie	Y	4	Week 4 +AC0- 8/8/2014	Meta	09+AC0-08+AC0-2014 14:36	Queen's+AC0-Sarah	2.22	0.64	1.39	0.13	0.07	0.68
Fletcher	29	Bonnie	Y	4	Weel 4 +AC0- 8/8/2014	Hypo	09+AC0-08+AC0-2014 14:41	Queen's+AC0-Sarah	2.16	0.2	1.97	0	0	0.81
Fletcher	29	Bonnie	Y	5	Week 5 +AC0- 8/14/2014	Epi	15+AC0-08+AC0-2014 8:53	Queen's+AC0-Sarah	1.61	0.74	0.3	0.57	0	0.75
Fletcher	29	Bonnie	Y	5	Week 5 +AC0- 8/14/2014	Meta	15+AC0-08+AC0-2014 8:56	Queen's+AC0-Sarah	1.92	0.28	1.23	0.11	0.3	0.99
Fletcher	29	Bonnie	Y	5	Week 5+AC0- 8/14/2014	Hypo	15+AC0-08+AC0-2014 8:59	Queen's+AC0-Sarah	1.89	0.35	1.4	0.03	0.12	0.97
Fletcher	29	Bonnie	Y	6	Week 6 +AC0- 8/20/2014	Epi	21+AC0-08+AC0-2014 10:50	Queen's+AC0-Sarah	0.72	0.26	0.19	0	0.27	0.72
Fletcher	29	Bonnie	Y	6	Week 6 +AC0- 8/20/2014	Meta	21+AC0-08+AC0-2014 10:53	Queen's+AC0-Sarah	1.68	0.17	1.32	0	0.19	0.97
Fletcher	29	Bonnie	Y	6	Week 6 +AC0- 8/20/2014	Hypo	21+AC0-08+AC0-2014 10:56	Queen's+AC0-Sarah	2.13	0.09	1.93	0	0.11	0.97
Fletcher	29	Bonnie	Y	7	Week 7 +AC0-8/26/2014	Epi	26+AC0-08+AC0-2014 19:01	Queen's+AC0-Sarah	1.1	0.56	0.18	0.36	0	0.73
Fletcher	29	Bonnie	Y	7	Week 7 +AC0-8/26/2014	Meta	26+AC0-08+AC0-2014 19:05	Queen's+AC0-Sarah	1.2	0.11	1	0.09	0	1.02
Fletcher	29	Bonnie	Y	7	Week 7 +AC0- 8/26/2014	Hypo	26+AC0-08+AC0-2014 19:10	Queen's+AC0-Sarah	1.7	0.12	1.53	0.05	0	0.99
Fletcher	30	Echo	Y	0	Week 0 +AC0- 07/08/2014	Meta	10+AC0-07+AC0-2014 17:55	Queen's +AC0- Sarah	2.12	0.13	1.78	0.12	0.09	0.72
Fletcher	30	Echo	Y	0	Week 0 +AC0- 07/08/2014	Hypo	10+AC0-07+AC0-2014 18:37	Queen's +AC0- Sarah	1.75	0.24	1.38	0.04	0.09	0.65
Fletcher	30	Echo	Y	0	Week 0 +AC0- 07/08/2014	Epi	10+AC0-07+AC0-2014 18:40	Queen's +AC0- Sarah	2.38	0.15	1.57	0.4	0.25	0.78
Fletcher	30	Echo	Y	1	Week 1+AC0-07/17/14	Meta	18+AC0-07+AC0-2014 9:59	Queen's+AC0-Sarah	3.03	0.66	2.17	0.06	0.13	0.76
Fletcher	30	Echo	Y	1	Week 1+AC0-07/17/14	Epi	18+AC0-07+AC0-2014 10:10	Queen's+AC0-Sarah	2.21	0.44	1.61	0.1	0.06	0.78
Fletcher	30	Echo	Y	1	Week 1+AC0-07/17/14	Hypo	18+AC0-07+AC0-2014 10:20	Queen's+AC0-Sarah	1.53	0.11	1.42	0	0	0.69
Fletcher	30	Echo	Y	2	Week 2+AC0-7/24/2014	Epi	25+AC0-07+AC0-2014 8:24	Queen's+AC0-Sarah	2.37	0.43	1.81	0	0.13	1.01
Fletcher	30	Echo	Y	2	Week 2+AC0-7/24/2014	Meta	25+AC0-07+AC0-2014 8:28	Queen's+AC0-Sarah	3.66	0.27	2.96	0.06	0.38	1.13
Fletcher	30	Echo	Y	2	Week 2+AC0-7/24/2014	Hypo	25+AC0-07+AC0-2014 8:31	Queen's+AC0-Sarah	2.12	0.23	1.89	0	0	0.87
Fletcher	30	Echo	Y	3	Week 3 +AC0- 7/30/2014	Meta	31+AC0-07+AC0-2014 11:55	Queen's+AC0-Sarah	3.63	0	2.93	0.26	0.44	1.1
Fletcher	30	Echo	Y	3	Week 3 +AC0- 7/30/2014	Epi	31+AC0-07+AC0-2014 11:58	Queen's+AC0-Sarah	1.94	0.21	1.32	0.13	0.29	0.94
Fletcher	30	Echo	Y	3	Week 3 +AC0- 7/30/2014	Hypo	31+AC0-07+AC0-2014 12:01	Queen's+AC0-Sarah	2.83	0.04	2.46	0	0.33	1.02
Fletcher	30	Echo	Y	4	Week 1 +AC0- 8/8/2014	Epi	09+AC0-08+AC0-2014 14:45	Queen's+AC0-Sarah	4.18	1.14	1.28	1	0.76	0.69
Fletcher	30	Echo	Y	4	Week 4 +AC0- 8/8/2014	Meta	09+AC0-08+AC0-2014 14:49	Queen's+AC0-Sarah	4.24	0.49	2.97	0.75	0.04	0.87
Fletcher	30	Echo	Y	4	Week 4 +AC0- 8/8/2014	Hypo	09+AC0-08+AC0-2014 14:52	Queen's+AC0-Sarah	4.2	0.47	2.95	0.77	0.02	0.86
Fletcher	30	Echo	Y	5	Week 5 +AC0- 8/14/2014	Epi	15+AC0-08+AC0-2014 9:02	Queen's+AC0-Sarah	1.76	0	1.24	0	0.52	1.53
Fletcher	30	Echo	Y	5	Week 5 +AC0- 8/14/2014	Meta	15+AC0-08+AC0-2014 9:06	Queen's+AC0-Sarah	5.53	0.18	2.66	2.69	0	1.14
Fletcher	30	Echo	Y	5	Week 5 +AC0- 8/14/2014	Hypo	15+AC0-08+AC0-2014 9:11	Queen's+AC0-Sarah	3.56	0.25	2.65	0.62	0.04	0.93
Fletcher	30	Echo	Y	6	Week 6 +AC0- 8/20/2014	Epi	21+AC0-08+AC0-2014 10:59	Queen's+AC0-Sarah	2.25	0	1.3	0.25	0.7	1.51
Fletcher	30	Echo	Y	6	Week 6 +AC0- 8/20/2014	Meta	21+AC0-08+AC0-2014 11:08	Queen's+AC0-Sarah	1.88	0	1.27	0.25	0.36	1.54
Fletcher	30	Echo	Y	6	Week 6 +AC0- 8/20/2014	Hypo	21+AC0-08+AC0-2014 11:12	Queen's+AC0-Sarah	3.28	0.49	2.22	0.18	0.39	0.98
Fletcher	30	Echo	Y	7	Week 7 +AC0- 8/26/2014	Epi	26+AC0-08+AC0-2014 19:13	Queen's+AC0-Sarah	1.34	0	0.98	0	0.36	1.28
Fletcher	30	Echo	Y	7	Week 7 +AC0-8/26/2014	Meta	26+AC0-08+AC0-2014 19:16	Queen's+AC0-Sarah	0.86	0	0.71	0.1	0.04	1.35
Fletcher	30	Echo	Y	7	Week 7 +AC0- 8/26/2014	Hypo	26+AC0-08+AC0-2014 19:19	Queen's+AC0-Sarah	2.14	0	1.43	0.71	0	1.17
Fletcher	31	Bonnie	N	0	Week 0 +AC0- 07/08/2014	Epi	10+AC0-07+AC0-2014 18:01	Queen's +AC0- Sarah	2.15	0.32	1.5	0.2	0.13	0.71
Fletcher	31	Bonnie	N	0	Week 0 +AC0- 07/08/2014	Meta	10+AC0-07+AC0-2014 18:30	Queen's +AC0- Sarah	2.27	0.37	1.67	0	0.22	0.64
Fletcher	31	Bonnie	N	0	Week 0 +AC0- 07/08/2014	Hypo	10+AC0-07+AC0-2014 18:42	Queen's +AC0- Sarah	1.63	0.24	1.22	0	0.17	0.63
Fletcher	31	Bonnie	N	1	Week 1+AC0-07/17/14	Epi	17+AC0-07+AC0-2014 19:17	Queen's+AC0-Sarah	2.63	0.91	1.1	0.26	0.35	0.59
Fletcher	31	Bonnie	N	1	Week 1+AC0-07/17/14	Hypo	17+AC0-07+AC0-2014 19:40	Queen's+AC0-Sarah	1.92	0	1.38	0.27	0.27	0.58
Fletcher	31	Bonnie	N	1	Week 1+AC0-07/17/14	Meta	17+AC0-07+AC0-2014 19:46	Queen's+AC0-Sarah	2.51	0.13	1.8	0.32	0.26	0.61
Fletcher	31	Bonnie	N	2	Week 2+AC0-7/24/2014	Epi	25+AC0-07+AC0-2014 8:34	Queen's+AC0-Sarah	2.47	0.83	1.13	0.38	0.14	0.89
Fletcher	31	Bonnie	N	2	Week 2+AC0-7/24/2014	Meta	25+AC0-07+AC0-2014 8:37	Queen's+AC0-Sarah	3.59	0.6	2.52	0.03	0.45	1.1
Fletcher	31	Bonnie	N	2	Week 2+AC0-7/24/2014	Hypo	25+AC0-07+AC0-2014 8:41	Queen's+AC0-Sarah	2.57	0.27	2.28	0	0.02	0.94
Fletcher	31	Bonnie	N	3	Week 3 +AC0- 7/30/2014	Epi	31+AC0-07+AC0-2014 13:49	Queen's+AC0-Sarah	1.67	0.79	0.68	0	0.21	0.87
Fletcher	31	Bonnie	N	3	Week 3 +AC0- 7/30/2014	Hypo	31+AC0-07+AC0-2014 13:52	Queen's+AC0-Sarah	2.59	0.11	2.39	0	0.09	1.06
Fletcher	31	Bonnie	N	3	Week 3 +AC0-7/30/2014	Meta	31+AC0-07+AC0-2014 13:57	Queen's+AC0-Sarah	2.54	0.35	1.95	0	0.23	1.04
Fletcher	31	Bonnie	N	4	Week 4 +AC0- 8/8/2014	Epi	09+AC0-08+AC0-2014 14:57	Queen's+AC0-Sarah	1.44	0.93	0.38	0	0.13	0.6
Fletcher	31	Bonnie	N	4	Week 4 +AC0- 8/8/2014	Meta	09+AC0-08+AC0-2014 15:03	Queen's+AC0-Sarah	1.6	0.2	1.36	0.04	0	0.88
Fletcher	31	Bonnie	N	4	Week 4 +AC0- 8/8/2014	Hypo	09+AC0-08+AC0-2014 15:08	Queen's+AC0-Sarah	2.09	0.18	1.91	0	0	0.81
Fletcher	31	Bonnie	N	5	Week 5 +AC0- 8/14/2014	Meta	15+AC0-08+AC0-2014 9:17	Queen's+AC0-Sarah	1.45	0.32	1.07	0.07	0	0.96
Fletcher	31	Bonnie	N	5	Week 5+AC0- 8/14/2014	Epi	15+AC0-08+AC0-2014 9:20	Queen's+AC0-Sarah	1.41	0.55	0.5	0.36	0	0.79
Fletcher	31	Bonnie	N	5	Week 5+AC0- 8/14/2014	Hypo	15+AC0-08+AC0-2014 9:24	Queen's+AC0-Sarah	2.05	0	1.93	0	0.12	0.99
Fletcher	31	Bonnie	N	6	Week 6 +AC0-8/20/2014	Epi	21+AC0-08+AC0-2014 11:19	Queen's+AC0-Sarah	1.23	0.62	0.45	0	0.16	0.79
Fletcher	31	Bonnie	N	6	Week 6 +AC0- 8/20/2014	Hypo	21+AC0-08+AC0-2014 11:26	Queen's+AC0-Sarah	2.08	0	2.04	0	0.04	1
Fletcher	31	Bonnie	N	6	Week 6 +AC0- 8/20/2014	Meta	21+AC0-08+AC0-2014 11:29	Queen's+AC0-Sarah	1.21	0.05	0.98	0	0.18	1.01
Fletcher	31	Bonnie	N	7	Week 7 +AC0- 8/26/2014	Epi	26+AC0-08+AC0-2014 19:26	Queen's+AC0-Sarah	1.25	0.39	0.28	0.59	0	0.72
Fletcher	31	Bonnie	N	7	Week 7 +AC0- 8/26/2014	Meta	26+AC0-08+AC0-2014 19:29	Queen's+AC0-Sarah	1.08	0	0.94	0	0.14	1.05
Fletcher	31	Bonnie	N	7	Week 7 +AC0- 8/26/2014	Hypo	26+AC0-08+AC0-2014 19:32	Queen's+AC0-Sarah	1.57	0	1.52	0	0.05	1.02
Fletcher	32	Mix	Y	0	Week 0 +AC0- 07/08/2014	Epi	10+AC0-07+AC0-2014 18:17	Queen's +AC0- Sarah	2.84	0.15	2.5	0	0.19	0.87
Fletcher	32	Mix	Y	0	Week 0 +AC0- 07/08/2014	Meta	10+AC0-07+AC0-2014 18:33	Queen's +AC0- Sarah	2.39	0.22	1.97	0.06	0.13	0.67
Fletcher	32	Mix	Y	0	Week 0 +AC0- 07/08/2014	Hypo	10+AC0-07+AC0-2014 18:45	Queen's +AC0- Sarah	1.77	0.28	1.4	0	0.09	0.67
Fletcher	32	Mix	Y	1	Week 1+AC0-07/17/14	Epi	17+AC0-07+AC0-2014 19:24	Queen's+AC0-Sarah	2.1	0.08	1.83	0	0.19	0.67
Fletcher	32	Mix	Y	1	Week 1+AC0-07/17/14	Meta	18+AC0-07+AC0-2014 10:07	Queen's+AC0-Sarah	2.74	0	2.68	0	0.06	0.98
Fletcher	32	Mix	Y	1	Week 1+AC0-07/17/14	Hypo	18+AC0-07+AC0-2014 10:41	Queen's+AC0-Sarah	1.37	0.01	1.36	0	0	0.66
Fletcher	32	Mix	Y	2	Week 2+AC0-7/24/2014	Epi	25+AC0-07+AC0-2014 8:46	Queen's+AC0-Sarah	2.69	0.48	2.22	0	0	0.86
Fletcher	32	Mix	Y	2	Week 2+AC0-7/24/2014	Meta	25+AC0-07+AC0-2014 8:51	Queen's+AC0-Sarah	4.24	0	4.18	0	0.06	1.39
Fletcher	32	Mix	Y	2	Week 2+AC0-7/24/2014	Hypo	25+AC0-07+AC0-2014 8:54	Queen's+AC0-Sarah	2.61	0.1	2.47	0	0.04	1.04
Fletcher	32	Mix	Y	2	Week 2+AC0-7/24/2014	Hypo	25+AC0-07+AC0-2014 8:59	Queen's+AC0-Sarah	2.35	0.1	2.22	0	0.03	0.98
Fletcher	32	Mix	Y	3	Week 3 +AC0- 7/30/2014	Epi	31+AC0-07+AC0-2014 12:24	Queen's+AC0-Sarah	1.98	0.31	1.52	0	0.15	0.92
Fletcher	32	Mix	Y	3	Week 3 +AC0- 7/30/2014	Hypo	31+AC0-07+AC0-2014 12:28	Queen's+AC0-Sarah	2.93	0	2.84	0	0.09	1.11
Fletcher	32	Mix	Y	3	Week 3 +AC0- 7/30/2014	Meta	31+AC0-07+AC0-2014 13:13	Queen's+AC0-Sarah	3.5	0	3.31	0.05	0.14	1.17
Fletcher	32	Mix	Y	4	Week 4 +AC0- 8/8/2014	Epi	09+AC0-08+AC0-2014 15:13	Queen's+AC0-Sarah	1.46	0.57	0.48	0.35	0.06	0.66
Fletcher	32	Mix	Y	4	Week 4 +AC0- 8/8/2014	Meta	09+AC0-08+AC0-2014 15:18	Queen's+AC0-Sarah	2.82	0.25	2.23	0.24	0.1	1.04
Fletcher	32	Mix	Y	4	Week 4 +AC0- 8/8/2014	Hypo	09+AC0-08+AC0-2014 15:22	Queen's+AC0-Sarah	2.76	0.09	2.67	0	0	0.91
Fletcher	32	Mix	Y	5	Week 5 +AC0- 8/14/2014	Epi	15+AC0-08+AC0-2014 9:30	Queen's+AC0-Sarah	1.88	0.63	0.49	0.76	0	0.8
Fletcher	32	Mix	Y	5	Week 5 +AC0-8/14/2014	Meta	15+AC0-08+AC0-2014 9:33	Queen's+AC0-Sarah	2.6	0.46	1.46	0.68	0	0.98
Fletcher	32	Mix	Y	5	Week 5 +AC0- 8/14/2014	Epi	15+AC0-08+AC0-2014 9:36	Queen's+AC0-Sarah	1.73	0.25	0.48	0.94	0.07	0.83
Fletcher	32	Mix	Y	5	Week 5 +AC0- 8/14/2014	Hypo	15+AC0-08+AC0-2014 9:38	Queen's+AC0-Sarah	2.69	0	2.58	0.09	0.02	1.03
Fletcher	32	Mix	Y	6	Week 6 +AC0- 8/20/2014	Epi	21+AC0-08+AC0-2014 11:33	Queen's+AC0-Sarah	1.3	0.53	0.25	0.25	0.27	0.82
Fletcher	32	Mix	Y	6	Week 6 +AC0- 8/20/2014	Meta	21+AC0-08+AC0-2014 11:37	Queen's+AC0-Sarah	3.17	0.73	1.43	0.77	0.23	0.96
Fletcher	32	Mix	Y	6	Week 6 +AC0- 8/20/2014	Hypo	21+AC0-08+AC0-2014 11:40	Queen's+AC0-Sarah	2.31	0	2.17	0	0.14	1
Fletcher	32	Mix	Y	7	Week 7 +AC0- 8/26/2014	Epi	26+AC0-08+AC0-2014 19:35	Queen's+AC0-Sarah	1.15	0.36	0.19	0.6	0	0.76
Fletcher	32	Mix	Y	7	Week 7 +AC0- 8/26/2014	Meta	26+AC0-08+AC0-2014 19:37	Queen's+AC0-Sarah	2.23	0.5	0.88	0.85	0	0.9
Fletcher	32	Mix	Y	7	Week 7 +AC0- 8/26/2014	Hypo	26+AC0-08+AC0-2014 19:40	Queen's+AC0-Sarah	1.95	0	1.61	0.33	0	1.01
Fletcher	33	Bonnie	Y	0	Week 0 +AC0- 07/08/2014	Epi	10+AC0-07+AC0-2014 18:48	Queen's +AC0- Sarah	2.73	0.57	1.52	0.52	0.12	0.65
Fletcher	33	Bonnie	Y	0	Week 0 +AC0- 07/08/2014	Meta	10+AC0-07+AC0-2014 18:51	Queen's +AC0- Sarah	2.4	0.34	1.87	0	0.2	0.7
Fletcher	33	Bonnie	Y	0	Week 0 +AC0- 07/08/2014	Hypo	10+AC0-07+AC0-2014 18:54	Queen's +AC0- Sarah	1.74	0.2	1.35	0	0.19	0.67
Fletcher	33	Bonnie	Y	1	Week 1+AC0-07/17/14	Epi	18+AC0-07+AC0-2014 9:32	Queen's+AC0-Sarah	3.14	1.15	1.01	0.98	0	0.63
Fletcher	33	Bonnie	Y	1	Week 1+AC0-07/17/14	Hypo	18+AC0-07+AC0-2014 10:18	Queen's+AC0-Sarah	1.59	0.11	1.48	0	0	0.68
Fletcher	33	Bonnie	Y	1	Week 1+AC0-07/17/14	Meta	18+AC0-07+AC0-2014 10:29	Queen's+AC0-Sarah	2.73	0.46	2.04	0.22	0.02	0.74
Fletcher	33	Bonnie	Y	2	Week 2+AC0-7/24/2014	Epi	25+AC0-07+AC0-2014 9:02	Queen's+AC0-Sarah	2.59	1.33	0.57	0.69	0	0.66
Fletcher	33	Bonnie	Y	2	Week 2+AC0-7/24/2014	Meta	25+AC0-07+AC0-2014 9:05	Queen's+AC0-Sarah	3.5	1.16	1.7	0.42	0.23	0.83
Fletcher	33	Bonnie	Y	2	Week 2+AC0-7/24/2014	Hypo	25+AC0-07+AC0-2014 9:08	Queen's+AC0-Sarah	2.56	0.2	2.22	0	0.14	0.97
Fletcher	33	Bonnie	Y	3	Week 3 +AC0- 7/30/2014	Hypo	31+AC0-07+AC0-2014 12:04	Queen's+AC0-Sarah	2.82	0.21	2.37	0	0.24	1.06
Fletcher	33	Bonnie	Y	3	Week 3 +AC0- 7/30/2014	Epi	31+AC0-07+AC0-2014 12:07	Queen's+AC0-Sarah	3.68	1.58	0.53	1.44	0.14	0.77
Fletcher	33	Bonnie	Y	3	Week 3 +AC0- 7/30/2014	Meta	31+AC0-07+AC0-2014 12:10	Queen's+AC0-Sarah	4.22	0.98	1.93	0.92	0.39	0.97
Fletcher	33	Bonnie	Y	4	Week 4 +AC0- 8/8/2014	Epi	09+AC0-08+AC0-2014 15:39	Queen's+AC0-Sarah	1.97	1.41	0.25	0.3	0	0.67
Fletcher	33	Bonnie	Y	4	Week 4 +AC0- 8/8/2014	Meta	09+AC0-08+AC0-2014 15:46	Queen's+AC0-Sarah	2.92	1.11	1.12	0.69	0	0.73
Fletcher	33	Bonnie	Y	4	Week 4 +AC0- 8/8/2014	Hypo	09+AC0-08+AC0-2014 15:52	Queen's+AC0-Sarah	2.36	0.43	1.88	0.02	0.03	0.93
Fletcher	33	Bonnie	Y	5	Week 5+AC0- 8/14/2014	Epi	15+AC0-08+AC0-2014 9:41	Queen's+AC0-Sarah	1.79	0.83	0.37	0.6	0	0.76
Fletcher	33	Bonnie	Y	5	Week 5+AC0- 8/14/2014	Meta	15+AC0-08+AC0-2014 9:46	Queen's+AC0-Sarah	2.94	1.1	1.1	0.75	0	0.89
Fletcher	33	Bonnie	Y	5	Week 5+AC0- 8/14/2014	Hypo	15+AC0-08+AC0-2014 9:49	Queen's+AC0-Sarah	2.08	0.1	1.83	0.14	0	0.96
Fletcher	33	Bonnie	Y	6	Week 6 +AC0- 8/20/2014	Epi	21+AC0-08+AC0-2014 11:43	Queen's+AC0-Sarah	2.1	1.23	0.29	0.51	0.07	0.72
Fletcher	33	Bonnie	Y	6	Week 6 +AC0- 8/20/2014	Meta	21+AC0-08+AC0-2014 11:46	Queen's+AC0-Sarah	2.73	0.95	1.14	0.47	0.16	0.88
Fletcher	33	Bonnie	Y	6	Week 6 +AC0- 8/20/2014	Hypo	21+AC0-08+AC0-2014 11:52	Queen's+AC0-Sarah	2.18	0.03	1.93	0	0.23	0.98
Fletcher	33	Bonnie	Y	7	Week 7 +AC0- 8/26/2014	Epi	26+AC0-08+AC0-2014 19:43	Queen's+AC0-Sarah	2.44	1.47	0.19	0.78	0	0.66
Fletcher	33	Bonnie	Y	7	Week 7 +AC0- 8/26/2014	Meta	26+AC0-08+AC0-2014 19:47	Queen's+AC0-Sarah	2.56	0.9	0.94	0.72	0	0.87
Fletcher	33	Bonnie	Y	7	Week 7 +AC0- 8/26/2014	Hypo	26+AC0-08+AC0-2014 19:50	Queen's+AC0-Sarah	1.98	0.29	1.41	0.27	0	0.95
Fletcher	34	Mix	N	0	Week 0 +AC0- 07/08/2014	Meta	10+AC0-07+AC0-2014 18:56	Queen's +AC0- Sarah	2.35	0.25	1.94	0	0.16	0.69
Fletcher	34	Mix	N	0	Week 0 +AC0- 07/08/2014	Hypo	10+AC0-07+AC0-2014 18:59	Queen's +AC0- Sarah	1.81	0.3	1.38	0	0.13	0.65
Fletcher	34	Mix	N	0	Week 0 +AC0- 07/08/2014	Epi	10+AC0-07+AC0-2014 19:02	Queen's +AC0- Sarah	2.52	0.23	1.9	0.26	0.13	0.78
Fletcher	34	Mix	N	1	Week 1+AC0-07/17/14	Meta	18+AC0-07+AC0-2014 9:52	Queen's+AC0-Sarah	2.63	0.21	2.34	0	0.08	0.83
Fletcher	34	Mix	N	1	Week 1+AC0-07/17/14	Epi	18+AC0-07+AC0-2014 10:24	Queen's+AC0-Sarah	1.78	0.2	1.58	0	0	0.7
Fletcher	34	Mix	N	1	Week 1+AC0-07/17/14	Hypo	18+AC0-07+AC0-2014 10:47	Queen's+AC0-Sarah	1.57	0.05	1.52	0	0	0.72
Fletcher	34	Mix	N	2	Week 2+AC0-7/24/2014	Epi	25+AC0-07+AC0-2014 9:15	Queen's+AC0-Sarah	2.54	0.49	1.74	0.19	0.12	0.87
Fletcher	34	Mix	N	2	Week 2+AC0-7/24/2014	Meta	25+AC0-07+AC0-2014 9:19	Queen's+AC0-Sarah	3.17	0	3	0	0.17	1.09
Fletcher	34	Mix	N	2	Week 2+AC0-7/24/2014	Hypo	25+AC0-07+AC0-2014 9:22	Queen's+AC0-Sarah	2.04	0.02	2.01	0	0	0.91
Fletcher	34	Mix	N	3	Week 3 +AC0- 7/30/2014	Meta	31+AC0-07+AC0-2014 11:46	Queen's+AC0-Sarah	3.75	0	3.43	0	0.33	1.14
Fletcher	34	Mix	N	3	Week 3 +AC0- 7/30/2014	Epi	31+AC0-07+AC0-2014 11:49	Queen's+AC0-Sarah	2.24	0.23	1.57	0.09	0.34	0.9
Fletcher	34	Mix	N	3	Week 3 +AC0- 7/30/2014	Hypo	31+AC0-07+AC0-2014 11:52	Queen's+AC0-Sarah	2.57	0	2.45	0	0.12	1.06
Fletcher	34	Mix	N	4	Week 4 +AC0- 8/8/2014	Epi	09+AC0-08+AC0-2014 15:58	Queen's+AC0-Sarah	1.55	0.68	0.59	0.28	0	0.62
Fletcher	34	Mix	N	4	Week 4 +AC0- 8/8/2014	Meta	09+AC0-08+AC0-2014 16:02	Queen's+AC0-Sarah	2.57	0.11	2.14	0	0.32	0.94
Fletcher	34	Mix	N	4	Week 4 +AC0- 8/8/2014	Hypo	09+AC0-08+AC0-2014 16:05	Queen's+AC0-Sarah	2.31	0.04	2.27	0	0	0.88
Fletcher	34	Mix	N	5	Week 5+AC0- 8/14/2014	Epi	15+AC0-08+AC0-2014 9:53	Queen's+AC0-Sarah	1.94	0.55	0.49	0.72	0.17	0.75
Fletcher	34	Mix	N	5	Week 5 +AC0- 8/14/2014	Meta	15+AC0-08+AC0-2014 9:58	Queen's+AC0-Sarah	2.02	0.12	1.52	0	0.38	1.1
Fletcher	34	Mix	N	5	Week 5+AC0- 8/14/2014	Hypo	15+AC0-08+AC0-2014 10:01	Queen's+AC0-Sarah	2.6	0	2.53	0.04	0.03	1.02
Fletcher	34	Mix	N	6	Week 6 +AC0- 8/20/2014	Epi	21+AC0-08+AC0-2014 11:55	Queen's+AC0-Sarah	1.28	0.37	0.45	0.34	0.12	0.78
Fletcher	34	Mix	N	6	Week 6 +AC0- 8/20/2014	Meta	21+AC0-08+AC0-2014 11:58	Queen's+AC0-Sarah	2.45	0.54	1.65	0	0.26	0.97
Fletcher	34	Mix	N	6	Week 6 +AC0- 8/20/2014	Hypo	21+AC0-08+AC0-2014 12:01	Queen's+AC0-Sarah	2.72	0	2.6	0	0.12	0.96
Fletcher	34	Mix	N	7	Week 7 +AC0- 8/26/2014	Epi	26+AC0-08+AC0-2014 19:53	Queen's+AC0-Sarah	1.58	0.56	0.38	0.64	0	0.72
Fletcher	34	Mix	N	7	Week 7 +AC0-8/26/2014	Meta	26+AC0-08+AC0-2014 19:56	Queen's+AC0-Sarah	1.86	0.23	1.25	0.38	0	0.95
Fletcher	34	Mix	N	7	Week 7 +AC0- 8/26/2014	Hypo	26+AC0-08+AC0-2014 19:59	Queen's+AC0-Sarah	2.07	0	1.78	0.29	0	1.03
Fletcher	35	Echo	Y	0	Week 0 +AC0- 07/08/2014	Hypo	10+AC0-07+AC0-2014 19:05	Queen's +AC0- Sarah	1.68	0.22	1.33	0	0.14	0.66
Fletcher	35	Echo	Y	0	Week 0 +AC0- 07/08/2014	Epi	10+AC0-07+AC0-2014 19:08	Queen's +AC0- Sarah	2.5	0.2	1.67	0.5	0.13	0.8
Fletcher	35	Echo	Y	0	Week 0 +AC0- 07/08/2014	Meta	10+AC0-07+AC0-2014 19:11	Queen's +AC0- Sarah	2.43	0.23	1.93	0.09	0.18	0.7
Fletcher	35	Echo	Y	1	Week 1+AC0-07/17/14	Hypo	18+AC0-07+AC0-2014 8:58	Queen's+AC0-Sarah	1.97	0.33	1.61	0	0.02	0.72
Fletcher	35	Echo	Y	1	Week 1+AC0-07/17/14	Epi	18+AC0-07+AC0-2014 9:38	Queen's+AC0-Sarah	2.19	0.37	1.7	0.06	0.05	0.81
Fletcher	35	Echo	Y	1	Week 1+AC0-07/17/14	Meta	18+AC0-07+AC0-2014 10:44	Queen's+AC0-Sarah	2.01	0.26	1.73	0	0.01	0.67
Fletcher	35	Echo	Y	2	Week 2+AC0-7/24/2014	Epi	25+AC0-07+AC0-2014 9:26	Queen's+AC0-Sarah	2.68	0.46	1.81	0.33	0.08	0.88
Fletcher	35	Echo	Y	2	Week 2+AC0-7/24/2014	Meta	25+AC0-07+AC0-2014 9:29	Queen's+AC0-Sarah	3.49	0.32	3.06	0.03	0.08	1.06
Fletcher	35	Echo	Y	2	Week 2+AC0-7/24/2014	Hypo	25+AC0-07+AC0-2014 9:32	Queen's+AC0-Sarah	2.13	0.19	1.94	0	0	0.86
Fletcher	35	Echo	Y	3	Week 3 +AC0- 7/30/2014	Hypo	31+AC0-07+AC0-2014 11:18	Queen's+AC0-Sarah	2.91	0.08	2.65	0	0.17	1.04
Fletcher	35	Echo	Y	3	Week 3 +AC0- 7/30/2014	Epi	31+AC0-07+AC0-2014 11:21	Queen's+AC0-Sarah	2.57	0.37	1.7	0.2	0.29	0.88
Fletcher	35	Echo	Y	3	Week 3 +AC0- 7/30/2014	Meta	31+AC0-07+AC0-2014 11:24	Queen's+AC0-Sarah	3.94	0	3.43	0	0.51	1.13
Fletcher	35	Echo	Y	4	Week 4 +AC0- 8/8/2014	Epi	09+AC0-08+AC0-2014 16:08	Queen's+AC0-Sarah	1.69	0.64	0.89	0.16	0	0.63
Fletcher	35	Echo	Y	4	Week 4 +AC0- 8/8/2014	Meta	09+AC0-08+AC0-2014 16:11	Queen's+AC0-Sarah	2.44	0.26	2.01	0.16	0	0.83
Fletcher	35	Echo	Y	4	Week 4 +AC0- 8/8/2014	Hypo	09+AC0-08+AC0-2014 16:15	Queen's+AC0-Sarah	2.66	0.24	2.42	0	0	0.8
Fletcher	35	Echo	Y	5	Week 5+AC0- 8/14/2014	Epi	15+AC0-08+AC0-2014 10:04	Queen's+AC0-Sarah	1.52	0.11	0.82	0.6	0	0.78
Fletcher	35	Echo	Y	5	Week 5+AC0- 8/14/2014	Meta	15+AC0-08+AC0-2014 10:07	Queen's+AC0-Sarah	2.61	0	2.22	0.32	0.07	0.98
Fletcher	35	Echo	Y	5	Week 5 +AC0- 8/14/2014	Hypo	15+AC0-08+AC0-2014 10:10	Queen's+AC0-Sarah	2.47	0.08	2.38	0	0	0.92
Fletcher	35	Echo	Y	6	Week 6 +AC0- 8/20/2014	Epi	21+AC0-08+AC0-2014 12:04	Queen's+AC0-Sarah	1.36	0.47	0.55	0.15	0.19	0.72
Fletcher	35	Echo	Y	6	Week 6 +AC0- 8/20/2014	Meta	21+AC0-08+AC0-2014 12:08	Queen's+AC0-Sarah	2.43	0.16	2.02	0	0.25	0.99
Fletcher	35	Echo	Y	6	Week 6 +AC0- 8/.20/2014	Hypo	21+AC0-08+AC0-2014 12:11	Queen's+AC0-Sarah	2.74	0.14	2.56	0	0.04	0.87
Fletcher	35	Echo	Y	7	Week 7 +AC0- 8/26/2014	Epi	26+AC0-08+AC0-2014 20:14	Queen's+AC0-Sarah	1.65	0.56	0.44	0.66	0	0.69
Fletcher	35	Echo	Y	7	Week 7 +AC0- 8/26/2014	Meta	26+AC0-08+AC0-2014 20:17	Queen's+AC0-Sarah	2.21	0	1.88	0.33	0	0.98
Fletcher	35	Echo	Y	7	Week 7 +AC0- 8/26/2014	Hypo	26+AC0-08+AC0-2014 20:19	Queen's+AC0-Sarah	2.61	0	2.32	0.15	0.14	0.94
Fletcher	36	Echo	N	0	Week 0 +AC0- 07/08/2014	Hypo	10+AC0-07+AC0-2014 19:14	Queen's +AC0- Sarah	1.97	0.24	1.51	0.01	0.21	0.67
Fletcher	36	Echo	N	0	Week 0 +AC0- 07/08/2014	Epi	10+AC0-07+AC0-2014 19:18	Queen's +AC0- Sarah	3.26	0	2.74	0.17	0.35	0.89
Fletcher	36	Echo	N	0	Week 0 +AC0- 07/08/2014	Meta	10+AC0-07+AC0-2014 19:21	Queen's +AC0- Sarah	2.72	0.28	2.2	0.13	0.11	0.72
Fletcher	36	Echo	N	1	Week 1+AC0-07/17/14	Epi	18+AC0-07+AC0-2014 11:17	Queen's+AC0-Sarah	2.36	0.12	2.24	0	0	0.77
Fletcher	36	Echo	N	1	Week 1+AC0-07/17/14	Hypo	18+AC0-07+AC0-2014 13:51	Queen's+AC0-Sarah	1.87	0	1.74	0.06	0.08	0.78
Fletcher	36	Echo	N	1	Week 1+AC0-07/17/14	Meta	18+AC0-07+AC0-2014 14:02	Queen's+AC0-Sarah	2.98	0	2.58	0.18	0.22	0.91
Fletcher	36	Echo	N	2	Week 2+AC0-7/24/2014	Epi	25+AC0-07+AC0-2014 9:36	Queen's+AC0-Sarah	2.59	0.74	1.84	0	0	0.77
Fletcher	36	Echo	N	2	Week 2+AC0-7/24/2014	Meta	25+AC0-07+AC0-2014 9:39	Queen's+AC0-Sarah	4.01	0.01	3.66	0.33	0.01	1.05
Fletcher	36	Echo	N	2	Week 2+AC0-7/24/2014	Hypo	25+AC0-07+AC0-2014 9:41	Queen's+AC0-Sarah	0	0	0	0	0	0
Fletcher	36	Echo	N	3	Week 3 +AC0- 7/30/2014	Epi	31+AC0-07+AC0-2014 11:37	Queen's+AC0-Sarah	2.43	0.9	1.28	0	0.25	0.83
Fletcher	36	Echo	N	3	Week 3 +AC0- 7/30/2014	Hypo	31+AC0-07+AC0-2014 11:40	Queen's+AC0-Sarah	2.97	0	2.76	0	0.21	1.07
Fletcher	36	Echo	N	3	Week 3 +AC0- 7/30/2014	Meta	31+AC0-07+AC0-2014 11:43	Queen's+AC0-Sarah	4.08	0	3.8	0	0.28	1.48
Fletcher	36	Echo	N	4	Week 4 +AC0- 8/8/2014	Epi	09+AC0-08+AC0-2014 16:18	Queen's+AC0-Sarah	1.25	0.57	0.57	0.1	0	0.63
Fletcher	36	Echo	N	4	Week 4 +AC0- 8/8/2014	Meta	09+AC0-08+AC0-2014 16:23	Queen's+AC0-Sarah	2.41	0.14	1.64	0.62	0	0.98
Fletcher	36	Echo	N	4	Week 4 +AC0- 8/8/2014	Hypo	09+AC0-08+AC0-2014 16:27	Queen's+AC0-Sarah	2.66	0.04	2.5	0.12	0	0.91
Fletcher	36	Echo	N	5	Week 5 +AC0- 8/14/2014	Epi	15+AC0-08+AC0-2014 10:14	Queen's+AC0-Sarah	1.64	0.46	0.57	0.6	0	0.66
Fletcher	36	Echo	N	5	Week 5+AC0- 8/14/2014	Meta	15+AC0-08+AC0-2014 10:18	Queen's+AC0-Sarah	2.23	0	1.27	0.91	0.05	1
Fletcher	36	Echo	N	5	Week 5 +AC0- 8/14/2014	Hypo	15+AC0-08+AC0-2014 10:21	Queen's+AC0-Sarah	2.45	0	2.38	0.04	0.03	0.99
Fletcher	36	Echo	N	6	Week 6 +AC0- 8/20/2014	Epi	21+AC0-08+AC0-2014 12:14	Queen's+AC0-Sarah	1.53	0.7	0.26	0.22	0.36	0.63
Fletcher	36	Echo	N	6	Week 6 +AC0- 8/20/2014	Meta	21+AC0-08+AC0-2014 12:16	Queen's+AC0-Sarah	2.45	0.67	1.1	0.42	0.26	0.89
Fletcher	36	Echo	N	6	Week 6 +AC0- 8/20/2014	Hypo	21+AC0-08+AC0-2014 12:19	Queen's+AC0-Sarah	2.2	0.11	2.09	0	0	0.96
Fletcher	36	Echo	N	7	Week 7 +AC0- 8/26/2014	Epi	26+AC0-08+AC0-2014 20:03	Queen's+AC0-Sarah	1.58	0.53	0.23	0.81	0	0.66
Fletcher	36	Echo	N	7	Week 7 +AC0- 8/26/2014	Meta	26+AC0-08+AC0-2014 20:07	Queen's+AC0-Sarah	2.41	0.5	0.89	1.01	0.01	0.74
Fletcher	36	Echo	N	7	Week 7 +AC0- 8/26/2014	Hypo	26+AC0-08+AC0-2014 20:11	Queen's+AC0-Sarah	1.76	0	1.54	0.22	0	1.01
Fletcher	37	Echo	N	0	Week 0 +AC0- 07/08/2014	Hypo	10+AC0-07+AC0-2014 19:24	Queen's +AC0- Sarah	1.63	0.19	1.35	0	0.09	0.68
Fletcher	37	Echo	N	0	Week 0 +AC0- 07/08/2014	Epi	10+AC0-07+AC0-2014 19:27	Queen's +AC0- Sarah	2.64	0.34	1.54	0.58	0.18	0.76
Fletcher	37	Echo	N	0	Week 0 +AC0- 07/08/2014	Meta	11+AC0-07+AC0-2014 9:51	Queen's +AC0- Sarah	2.39	0.24	2.12	0	0.04	0.83
Fletcher	37	Echo	N	1	Week 1+AC0-07/17/14	Hypo	18+AC0-07+AC0-2014 11:12	Queen's+AC0-Sarah	1.9	0.21	1.69	0	0	0.78
Fletcher	37	Echo	N	1	Week 1+AC0-07/17/14	Meta	18+AC0-07+AC0-2014 13:30	Queen's+AC0-Sarah	2.48	0	2.07	0.34	0.07	0.8
Fletcher	37	Echo	N	1	Week 1+AC0-07/17/14	Epi	18+AC0-07+AC0-2014 13:58	Queen's+AC0-Sarah	1.9	0	1.57	0.33	0	0.82
Fletcher	37	Echo	N	2	Week 2+AC0-7/24/2014	Epi	25+AC0-07+AC0-2014 9:45	Queen's+AC0-Sarah	2.23	0.52	1.38	0.32	0	0.79
Fletcher	37	Echo	N	2	Week 2+AC0-7/24/2014	Meta	25+AC0-07+AC0-2014 9:49	Queen's+AC0-Sarah	2.69	0.02	2.32	0.3	0.05	0.93
Fletcher	37	Echo	N	2	Week 2+AC0-7/24/2014	Hypo	25+AC0-07+AC0-2014 9:52	Queen's+AC0-Sarah	2.19	0.26	1.93	0	0	0.79
Fletcher	37	Echo	N	3	Week 3 +AC0- 7/30/2014	Hypo	31+AC0-07+AC0-2014 11:27	Queen's+AC0-Sarah	2.52	0	2.23	0	0.28	1.01
Fletcher	37	Echo	N	3	Week 3 +AC0- 7/30/2014	Epi	31+AC0-07+AC0-2014 11:30	Queen's+AC0-Sarah	2.32	0.33	1.37	0.32	0.29	0.9
Fletcher	37	Echo	N	3	Week 3 +AC0- 7/30/2014	Meta	31+AC0-07+AC0-2014 11:33	Queen's+AC0-Sarah	3.49	0	2.84	0.19	0.46	1.18
Fletcher	37	Echo	N	4	Week 4 +AC0- 8/8/2014	Hypo	09+AC0-08+AC0-2014 16:35	Queen's+AC0-Sarah	2.61	0.2	2.24	0.16	0	0.81
Fletcher	37	Echo	N	4	Week +AC0- 8/8/2014	Meta	09+AC0-08+AC0-2014 16:39	Queen's+AC0-Sarah	2.5	0.25	1.93	0.32	0	0.94
Fletcher	37	Echo	N	4	Week 4 +AC0- 8/8/2014	Epi	09+AC0-08+AC0-2014 16:44	Queen's+AC0-Sarah	1.49	0.53	0.74	0.22	0	0.64
Fletcher	37	Echo	N	5	Week 5 +AC0-8/14/2014	Meta	15+AC0-08+AC0-2014 10:27	Queen's+AC0-Sarah	2.14	0.38	1.43	0.33	0	0.93
Fletcher	37	Echo	N	5	Week 5 +AC0- 8/14/2014	Epi	15+AC0-08+AC0-2014 10:30	Queen's+AC0-Sarah	1.49	0.29	0.7	0.33	0.16	0.75
Fletcher	37	Echo	N	5	Week 5 +AC0- 8/14/2014	Hypo	15+AC0-08+AC0-2014 10:33	Queen's+AC0-Sarah	2.47	0.19	2.22	0.06	0	0.86
Fletcher	37	Echo	N	6	Week 6 +AC0- 8/20/2014	Epi	21+AC0-08+AC0-2014 12:22	Queen's+AC0-Sarah	1.38	0.5	0.54	0.28	0.05	0.67
Fletcher	37	Echo	N	6	Week 6 +AC0- 8/20/2014	Meta	21+AC0-08+AC0-2014 12:25	Queen's+AC0-Sarah	2.77	0.17	2.08	0.39	0.12	0.96
Fletcher	37	Echo	N	6	Week 6 +AC0- 8/20/2014	Hypo	21+AC0-08+AC0-2014 12:28	Queen's+AC0-Sarah	2.26	0.12	2.11	0.01	0.02	0.84
Fletcher	37	Echo	N	7	Week 7 +AC0- 8/26/2014	Epi	26+AC0-08+AC0-2014 20:25	Queen's+AC0-Sarah	1.55	0.49	0.33	0.73	0	0.68
Fletcher	37	Echo	N	7	Week 7 +AC0- 8/26/2014	Meta	26+AC0-08+AC0-2014 20:31	Queen's+AC0-Sarah	2.31	0	1.6	0.71	0	0.98
Fletcher	37	Echo	N	7	Week 7 +AC0- 8/26/2014	Hypo	26+AC0-08+AC0-2014 20:34	Queen's+AC0-Sarah	2.39	0	2.02	0.28	0.09	0.95
Fletcher	38	Echo	Y	0	Week 0 +AC0- 07/08/2014	Epi	11+AC0-07+AC0-2014 9:29	Queen's +AC0- Sarah	2.91	0.67	1.8	0.44	0	0.88
Fletcher	38	Echo	Y	0	Week 0 +AC0- 07/08/2014	Hypo	11+AC0-07+AC0-2014 9:33	Queen's +AC0- Sarah	2.25	0.01	1.87	0	0.37	0.85
Fletcher	38	Echo	Y	0	Week 0 +AC0- 07/08/2014	Meta	11+AC0-07+AC0-2014 9:47	Queen's +AC0- Sarah	2.49	0.26	2.1	0	0.13	0.83
Fletcher	38	Echo	Y	1	Week 1+AC0-07/17/14	Hypo	18+AC0-07+AC0-2014 10:39	Queen's+AC0-Sarah	1.47	0.11	1.36	0	0	0.64
Fletcher	38	Echo	Y	1	Week 1+AC0-07/17/14	Epi	18+AC0-07+AC0-2014 11:06	Queen's+AC0-Sarah	2.52	0.53	1.41	0.57	0.01	0.75
Fletcher	38	Echo	Y	1	Week 1+AC0-07/17/14	Meta	18+AC0-07+AC0-2014 13:20	Queen's+AC0-Sarah	2.66	0.4	2.03	0.18	0.05	0.78
Fletcher	38	Echo	Y	2	Week 2+AC0-7/24/2014	Epi	25+AC0-07+AC0-2014 9:56	Queen's+AC0-Sarah	2.53	0.68	1.24	0.6	0	0.78
Fletcher	38	Echo	Y	2	Week 2+AC0-7/24/2014	Meta	25+AC0-07+AC0-2014 10:00	Queen's+AC0-Sarah	3.59	0.66	2.31	0.58	0.03	0.86
Fletcher	38	Echo	Y	2	Week 2+AC0-7/24/2014	Hypo	25+AC0-07+AC0-2014 10:03	Queen's+AC0-Sarah	2.7	0.4	2.27	0	0.02	0.91
Fletcher	38	Echo	Y	3	Week 3 +AC0- 7/30/2014	Epi	31+AC0-07+AC0-2014 13:37	Queen's+AC0-Sarah	2.48	0.8	1.01	0.19	0.48	0.95
Fletcher	38	Echo	Y	3	Week 3 +AC0- 7/30/2014	Hypo	31+AC0-07+AC0-2014 13:40	Queen's+AC0-Sarah	2.87	0.26	2.48	0	0.13	1.02
Fletcher	38	Echo	Y	3	Week 3 +AC0- 7/30/2014	Meta	31+AC0-07+AC0-2014 13:43	Queen's+AC0-Sarah	3.64	0.77	2.21	0.18	0.47	0.98
Fletcher	38	Echo	Y	4	Week 4 +AC0- 8/8/2014	Epi	09+AC0-08+AC0-2014 16:48	Queen's+AC0-Sarah	1.42	0.64	0.54	0.24	0	0.63
Fletcher	38	Echo	Y	4	Week 4 +AC0- 8/8/2014	Meta	09+AC0-08+AC0-2014 16:56	Queen's+AC0-Sarah	2.97	0.56	1.68	0.73	0	0.8
Fletcher	38	Echo	Y	4	Week 4 +AC0- 8/8/2014	Hypo	09+AC0-08+AC0-2014 17:02	Queen's+AC0-Sarah	2.27	0.28	1.95	0.03	0	0.78
Fletcher	38	Echo	Y	5	Week 5 +AC0- 8/14/2014	Epi	15+AC0-08+AC0-2014 10:36	Queen's+AC0-Sarah	1.66	0.5	0.73	0.43	0	0.75
Fletcher	38	Echo	Y	5	Week 5 +AC0- 8/14/2014	Meta	15+AC0-08+AC0-2014 10:39	Queen's+AC0-Sarah	2.18	0.4	1.32	0.46	0	1
Fletcher	38	Echo	Y	5	Week 5 +AC0- 8/14/2014	Hypo	15+AC0-08+AC0-2014 10:43	Queen's+AC0-Sarah	2.49	0.34	2.12	0.02	0	0.88
Fletcher	38	Echo	Y	6	Week 6 +AC0- 8/20/2014	Epi	21+AC0-08+AC0-2014 12:30	Queen's+AC0-Sarah	1.42	0.53	0.43	0.23	0.23	0.7
Fletcher	38	Echo	Y	6	Week 6 +AC0- 8/20/2014	Meta	21+AC0-08+AC0-2014 12:33	Queen's+AC0-Sarah	2.15	0.44	1.17	0.3	0.24	0.89
Fletcher	38	Echo	Y	6	Week 6 +AC0- 8/20/2014	Hypo	21+AC0-08+AC0-2014 12:36	Queen's+AC0-Sarah	2.54	0.13	2.23	0	0.18	0.88
Fletcher	38	Echo	Y	7	Week 7 +AC0- 8/26/2014	Epi	26+AC0-08+AC0-2014 20:37	Queen's+AC0-Sarah	2.04	0.8	0.29	0.96	0	0.69
Fletcher	38	Echo	Y	7	Week 7 +AC0- 8/26/2014	Meta	26+AC0-08+AC0-2014 20:40	Queen's+AC0-Sarah	2.19	0.36	1.25	0.59	0	0.97
Fletcher	38	Echo	Y	7	Week 7 +AC0- 8/26/2014	Hypo	26+AC0-08+AC0-2014 20:43	Queen's+AC0-Sarah	2.06	0	1.71	0.35	0	1.02
Fletcher	39	Mix	Y	0	Week 0 +AC0- 07/08/2014	Hypo	11+AC0-07+AC0-2014 9:26	Queen's +AC0- Sarah	2	0.16	1.84	0	0	0.79
Fletcher	39	Mix	Y	0	Week 0 +AC0- 07/08/2014	Meta	11+AC0-07+AC0-2014 9:36	Queen's +AC0- Sarah	2.42	0.14	2.28	0	0	0.84
Fletcher	39	Mix	Y	0	Week 0 +AC0- 07/08/2014	Epi	11+AC0-07+AC0-2014 9:41	Queen's +AC0- Sarah	2.59	0.07	2.46	0	0.07	1
Fletcher	39	Mix	Y	1	Week 1+AC0-07/17/14	Hypo	18+AC0-07+AC0-2014 10:58	Queen's+AC0-Sarah	1.47	0.01	1.46	0	0	0.77
Fletcher	39	Mix	Y	1	Week 1+AC0-07/17/14	Meta	18+AC0-07+AC0-2014 11:01	Queen's+AC0-Sarah	2.35	0.08	2.24	0	0.03	0.88
Fletcher	39	Mix	Y	1	Week 1+AC0-07/17/14	Epi	18+AC0-07+AC0-2014 11:09	Queen's+AC0-Sarah	2.22	0.08	2.09	0	0.05	0.82
Fletcher	39	Mix	Y	2	Week 2+AC0-7/24/2014	Epi	25+AC0-07+AC0-2014 10:06	Queen's+AC0-Sarah	2.32	0.28	1.78	0.2	0.05	0.81
Fletcher	39	Mix	Y	2	Week 2+AC0-7/24/2014	Meta	25+AC0-07+AC0-2014 10:11	Queen's+AC0-Sarah	3.24	0.03	2.92	0.19	0.09	0.99
Fletcher	39	Mix	Y	2	Week 2+AC0-7/24/2014	Hypo	25+AC0-07+AC0-2014 10:16	Queen's+AC0-Sarah	2.11	0.1	2.01	0	0	0.9
Fletcher	39	Mix	Y	3	Week 3 +AC0- 7/30/2014	Hypo	31+AC0-07+AC0-2014 13:27	Queen's+AC0-Sarah	2.3	0.07	2.22	0	0	1.01
Fletcher	39	Mix	Y	3	Week 3 +AC0- 7/30/2014	Epi	31+AC0-07+AC0-2014 13:30	Queen's+AC0-Sarah	2.15	0.37	1.5	0.01	0.27	0.9
Fletcher	39	Mix	Y	3	Week +AC0- 7/30/2014	Meta	31+AC0-07+AC0-2014 13:34	Queen's+AC0-Sarah	3.55	0	3.2	0	0.35	1.17
Fletcher	39	Mix	Y	4	Week 4 +AC0- 8/8/2014	Epi	09+AC0-08+AC0-2014 17:06	Queen's+AC0-Sarah	1.37	0.68	0.47	0.22	0	0.59
Fletcher	39	Mix	Y	4	Week 4 +AC0- 8/8/2014	Meta	09+AC0-08+AC0-2014 17:09	Queen's+AC0-Sarah	2.62	0.13	2.01	0.48	0	0.87
Fletcher	39	Mix	Y	4	Week 4 +AC0- 8/8/2014	Hypo	09+AC0-08+AC0-2014 17:13	Queen's+AC0-Sarah	2.24	0	2.07	0.17	0	0.8
Fletcher	39	Mix	Y	5	Week 5 +AC0- 8/14/2014	Epi	15+AC0-08+AC0-2014 10:47	Queen's+AC0-Sarah	1.49	0.46	0.72	0.32	0	0.77
Fletcher	39	Mix	Y	5	Week 5+AC0- 8/14/2014	Meta	15+AC0-08+AC0-2014 10:51	Queen's+AC0-Sarah	2.3	0.17	1.67	0.46	0	1.01
Fletcher	39	Mix	Y	5	Week 5 +AC0- 8/14/2014	Hypo	15+AC0-08+AC0-2014 10:56	Queen's+AC0-Sarah	2.62	0.2	2.3	0.13	0	0.87
Fletcher	39	Mix	Y	6	Week 6 +AC0- 8/20/2014	Epi	21+AC0-08+AC0-2014 12:40	Queen's+AC0-Sarah	1.38	0.66	0.37	0.12	0.22	0.7
Fletcher	39	Mix	Y	6	Week 6 +AC0- 8/20/2014	Meta	21+AC0-08+AC0-2014 12:43	Queen's+AC0-Sarah	2.32	0.28	1.56	0.21	0.26	0.87
Fletcher	39	Mix	Y	6	Week 6 +AC0- 8/20/2014	Hypo	21+AC0-08+AC0-2014 12:46	Queen's+AC0-Sarah	2.04	0.05	1.83	0	0.15	0.79
Fletcher	39	Mix	Y	7	Week 7 +AC0- 8/26/2014	Epi	26+AC0-08+AC0-2014 20:45	Queen's+AC0-Sarah	1.76	0.8	0.34	0.62	0	0.66
Fletcher	39	Mix	Y	7	Week 7 +AC0- 8/26/2014	Meta	26+AC0-08+AC0-2014 20:48	Queen's+AC0-Sarah	2.37	0.32	1.47	0.58	0	0.95
Fletcher	39	Mix	Y	7	Week 7 +AC0- 8/26/2014	Hypo	26+AC0-08+AC0-2014 20:51	Queen's+AC0-Sarah	3.03	0.45	2.14	0.44	0	0.91
Fletcher	40	Bonnie	N	0	Week 0 +AC0- 07/08/2014	Meta	11+AC0-07+AC0-2014 9:54	Queen's +AC0- Sarah	0	0	0	0	0	0
Fletcher	40	Bonnie	N	0	Week 0 +AC0- 07/08/2014	Hypo	11+AC0-07+AC0-2014 9:56	Queen's +AC0- Sarah	1.8	0.12	1.68	0	0	0.84
Fletcher	40	Bonnie	N	0	Week 0 +AC0- 07/08/2014	Epi	11+AC0-07+AC0-2014 10:00	Queen's +AC0- Sarah	2.75	0.43	2.16	0	0.17	0.9
Fletcher	40	Bonnie	N	1	Week 1+AC0-07/17/14	Hypo	18+AC0-07+AC0-2014 10:55	Queen's+AC0-Sarah	2.05	0.15	1.89	0	0	0.73
Fletcher	40	Bonnie	N	1	Week 1+AC0-07/17/14	Epi	18+AC0-07+AC0-2014 13:25	Queen's+AC0-Sarah	2.05	0.01	1.59	0.38	0.08	0.78
Fletcher	40	Bonnie	N	1	Week 1+AC0-07/17/14	Meta	18+AC0-07+AC0-2014 13:36	Queen's+AC0-Sarah	2.4	0	2.17	0.23	0	0.86
Fletcher	40	Bonnie	N	2	Week 2+AC0-7/24/2014	Epi	25+AC0-07+AC0-2014 10:21	Queen's+AC0-Sarah	2.07	0.81	0.83	0.32	0.11	0.81
Fletcher	40	Bonnie	N	2	Week 2+AC0-7/24/2014	Meta	25+AC0-07+AC0-2014 10:24	Queen's+AC0-Sarah	2.65	0.4	1.93	0.1	0.22	0.89
Fletcher	40	Bonnie	N	2	Week 2+AC0-7/24/2014	Hypo	25+AC0-07+AC0-2014 10:28	Queen's+AC0-Sarah	2.02	0.17	1.82	0	0.02	0.8
Fletcher	40	Bonnie	N	3	Week 3 +AC0-7/30/2014	Epi	31+AC0-07+AC0-2014 13:16	Queen's+AC0-Sarah	1.82	0.69	0.68	0.45	0	0.91
Fletcher	40	Bonnie	N	3	Week 3 +AC0- 7/30/2014	Meta	31+AC0-07+AC0-2014 13:20	Queen's+AC0-Sarah	3.35	0.51	2.33	0.32	0.19	1.08
Fletcher	40	Bonnie	N	3	Week 3 +AC0- 7/30/2014	Hypo	31+AC0-07+AC0-2014 13:24	Queen's+AC0-Sarah	2.77	0.13	2.48	0	0.16	1.06
Fletcher	40	Bonnie	N	4	Week 4 +AC0- 8/8/2014	Epi	09+AC0-08+AC0-2014 17:17	Queen's+AC0-Sarah	0.75	0.43	0.22	0.1	0	0.69
Fletcher	40	Bonnie	N	4	Week 4 +AC0- 8/8/2014	Meta	09+AC0-08+AC0-2014 17:22	Queen's+AC0-Sarah	1.7	0.35	1.1	0.23	0.02	0.79
Fletcher	40	Bonnie	N	4	Week 4 +AC0- 8/8/2014	Hypo	09+AC0-08+AC0-2014 17:27	Queen's+AC0-Sarah	1.97	0.1	1.86	0	0	0.82
Fletcher	40	Bonnie	N	5	Week 5 +AC0- 8/14/2014	Epi	15+AC0-08+AC0-2014 10:58	Queen's+AC0-Sarah	1.18	0.51	0.49	0.19	0	0.75
Fletcher	40	Bonnie	N	5	Week 5 +AC0- 8/14/2014	Meta	15+AC0-08+AC0-2014 11:03	Queen's+AC0-Sarah	1.32	0.56	0.77	0	0	0.81
Fletcher	40	Bonnie	N	5	Week 5 +AC0- 8/14/2014	Hypo	15+AC0-08+AC0-2014 11:08	Queen's+AC0-Sarah	1.91	0.13	1.78	0	0	0.83
Fletcher	40	Bonnie	N	6	Week 6 +AC0- 8/20/2014	Epi	21+AC0-08+AC0-2014 12:50	Queen's+AC0-Sarah	1.97	0.78	0.43	0.55	0.21	0.67
Fletcher	40	Bonnie	N	6	Week 6 +AC0- 8/20/2014	Meta	21+AC0-08+AC0-2014 12:53	Queen's+AC0-Sarah	1.27	0.1	1.08	0	0.08	0.9
Fletcher	40	Bonnie	N	6	Week 6 +AC0- 8/20/2014	Hypo	21+AC0-08+AC0-2014 12:56	Queen's+AC0-Sarah	1.87	0	1.78	0	0.09	0.87
Fletcher	40	Bonnie	N	7	Week 7 +AC0- 8/26/2014	Epi	26+AC0-08+AC0-2014 20:54	Queen's+AC0-Sarah	1.56	0.56	0.46	0.54	0	0.8
Fletcher	40	Bonnie	N	7	Week 7 +AC0- 8/26/2014	Meta	26+AC0-08+AC0-2014 20:57	Queen's+AC0-Sarah	1.32	0	1.12	0.2	0	1.05
Fletcher	40	Bonnie	N	7	Week 7 +AC0- 8/26/2014	Hypo	26+AC0-08+AC0-2014 21:02	Queen's+AC0-Sarah	1.72	0.01	1.58	0.13	0	0.97
